# Supplementary material for: Transcriptomic analysis of early fruit development in Chinese white pear (Pyrus bretschneideri Rehd.) and functional identification of PbCCR1 in lignin biosynthesis
Source: BMC Plant Biol. 2019 Oct 11;19:417. doi: 10.1186/s12870-019-2046-x (PMC6788021; doi:10.1186/s12870-019-2046-x)
Supplement: Supplementary file 2 — Additional file 2: Table S2. Summary of KEGG pathways. [file 12870_2019_2046_MOESM2_ESM.xlsx]

## Sheet: 0_vs_7.sign_KEGG_enrichment
id	Description	Significant	Annotated	Pvalue	Qvalue	Signi_id	Signi_symbol
ko00981	Insect hormone biosynthesis	6/430	7/4289	6.3033e-06	0.000915637	Pbr036476.1(1.48282146095),Pbr002838.1(1.94400467546),Pbr019967.1(1.30882890126),Pbr016957.1(1.34155992768),Pbr003366.1(-1.33177064331),Pbr036546.1(1.47386697703)	Pbr036476.1(1.48282146095),Pbr002838.1(1.94400467546),Pbr019967.1(1.30882890126),Pbr016957.1(1.34155992768),Pbr003366.1(-1.33177064331),Pbr036546.1(1.47386697703)
ko00460	Cyanoamino acid metabolism	8/430	23/4289	0.00120536	0.0707168	Pbr016484.1(1.81149825168),Pbr004667.1(1.28982459241),Pbr015357.1(3.20930423706),Pbr013991.1(1.29265435836),Pbr015552.2(-1.00207812081),Pbr035402.1(-4.89467752034),Pbr040110.1(1.45161163195),Pbr035412.1(-4.28218135318)	Pbr016484.1(1.81149825168),Pbr004667.1(1.28982459241),Pbr015357.1(3.20930423706),Pbr013991.1(1.29265435836),Pbr015552.2(-1.00207812081),Pbr035402.1(-4.89467752034),Pbr040110.1(1.45161163195),Pbr035412.1(-4.28218135318)
ko00360	Phenylalanine metabolism	6/430	14/4289	0.00146046	0.0707168	Pbr008108.1(3.3080824959),Pbr024635.1(1.19702097656),Pbr022513.1(1.19245277134),Pbr010673.1(-1.1870110494),Pbr022512.1(1.20456556996),Pbr025875.1(1.34489478753)	Pbr008108.1(3.3080824959),Pbr024635.1(1.19702097656),Pbr022513.1(1.19245277134),Pbr010673.1(-1.1870110494),Pbr022512.1(1.20456556996),Pbr025875.1(1.34489478753)
ko00040	Pentose and glucuronate interconversions	20/430	106/4289	0.00368431	0.0911915	Pbr000926.1(1.04223771336),Pbr013913.1(1.70294974595),Pbr013915.1(1.08986530136),Pbr032772.1(2.57379413864),Pbr022147.1(-1.52003365119),Pbr022043.1(1.16218303218),Pbr039986.1(4.25718737771),Pbr009449.1(1.53147751863),Pbr013912.1(3.12962188165),Pbr013916.1(2.18538159436),Pbr007397.1(1.55779552255),Pbr034873.1(1.04793366933),Pbr042781.1(4.01168390939),Pbr030107.1(1.03275496098),Pbr042887.1(2.383642…	Pbr000926.1(1.04223771336),Pbr013913.1(1.70294974595),Pbr013915.1(1.08986530136),Pbr032772.1(2.57379413864),Pbr022147.1(-1.52003365119),Pbr022043.1(1.16218303218),Pbr039986.1(4.25718737771),Pbr009449.1(1.53147751863),Pbr013912.1(3.12962188165),Pbr013916.1(2.18538159436),Pbr007397.1(1.55779552255),Pbr034873.1(1.04793366933),Pbr042781.1(4.01168390939),Pbr030107.1(1.03275496098),Pbr042887.1(2.383642…
ko00500	Starch and sucrose metabolism	22/430	121/4289	0.00382306	0.0911915	Pbr000926.1(1.04223771336),Pbr039986.1(4.25718737771),Pbr035041.1(1.99076202106),Pbr009449.1(1.53147751863),Pbr005841.1(-1.02309783879),Pbr020841.1(1.43798678619),Pbr026315.1(1.48834727837),Pbr007397.1(1.55779552255),Pbr036683.1(16.8693690874),Pbr035040.1(1.95543927827),Pbr013288.1(1.04364956687),Pbr021378.1(1.14358987307),Pbr005164.1(2.95374608435),Pbr026364.1(1.45100818259),Pbr015595.1(-1.21806…	Pbr000926.1(1.04223771336),Pbr039986.1(4.25718737771),Pbr035041.1(1.99076202106),Pbr009449.1(1.53147751863),Pbr005841.1(-1.02309783879),Pbr020841.1(1.43798678619),Pbr026315.1(1.48834727837),Pbr007397.1(1.55779552255),Pbr036683.1(16.8693690874),Pbr035040.1(1.95543927827),Pbr013288.1(1.04364956687),Pbr021378.1(1.14358987307),Pbr005164.1(2.95374608435),Pbr026364.1(1.45100818259),Pbr015595.1(-1.21806…
ko00260	Glycine, serine and threonine metabolism	14/430	65/4289	0.00423339	0.0911915	Pbr024919.1(1.16213803811),Pbr009292.1(1.23045439177),Pbr032485.1(-1.89043383345),Pbr016484.1(1.81149825168),Pbr019837.1(1.84598258661),Pbr008108.1(3.3080824959),Pbr002687.1(1.35903053933),Pbr004667.1(1.28982459241),Pbr030236.1(1.6288240791),Pbr004310.1(1.51127943826),Pbr013991.1(1.29265435836),Pbr040110.1(1.45161163195),Pbr018135.1(1.0030079985),Pbr018157.1(1.14589719935)	Pbr024919.1(1.16213803811),Pbr009292.1(1.23045439177),Pbr032485.1(-1.89043383345),Pbr016484.1(1.81149825168),Pbr019837.1(1.84598258661),Pbr008108.1(3.3080824959),Pbr002687.1(1.35903053933),Pbr004667.1(1.28982459241),Pbr030236.1(1.6288240791),Pbr004310.1(1.51127943826),Pbr013991.1(1.29265435836),Pbr040110.1(1.45161163195),Pbr018135.1(1.0030079985),Pbr018157.1(1.14589719935)
ko04540	Gap junction	10/430	40/4289	0.00494138	0.0911915	Pbr016911.1(1.33056207543),Pbr027365.1(1.41106090172),Pbr007700.2(1.00903798354),Pbr035936.1(1.04872660794),Pbr015540.1(2.70718528526),Pbr025964.1(1.20971681628),Pbr030161.1(1.73900998916),Pbr038704.1(1.37129884537),Pbr012388.1(2.28309001479),Pbr023428.1(1.8405436386)	Pbr016911.1(1.33056207543),Pbr027365.1(1.41106090172),Pbr007700.2(1.00903798354),Pbr035936.1(1.04872660794),Pbr015540.1(2.70718528526),Pbr025964.1(1.20971681628),Pbr030161.1(1.73900998916),Pbr038704.1(1.37129884537),Pbr012388.1(2.28309001479),Pbr023428.1(1.8405436386)
ko00950	Isoquinoline alkaloid biosynthesis	4/430	8/4289	0.00502214	0.0911915	Pbr008108.1(3.3080824959),Pbr022513.1(1.19245277134),Pbr022512.1(1.20456556996),Pbr025875.1(1.34489478753)	Pbr008108.1(3.3080824959),Pbr022513.1(1.19245277134),Pbr022512.1(1.20456556996),Pbr025875.1(1.34489478753)
ko00710	Carbon fixation in photosynthetic organisms	9/430	35/4289	0.00618896	0.092599	Pbr004685.1(-2.89899982455),Pbr010532.1(-1.64196213585),Pbr020798.1(-1.18508967293),Pbr002553.1(1.09748887945),Pbr008772.1(1.07818256142),Pbr003629.1(1.89513088062),Pbr009377.1(1.2304140681),Pbr013399.1(-1.04368897872),Pbr015516.1(1.50011599493)	Pbr004685.1(-2.89899982455),Pbr010532.1(-1.64196213585),Pbr020798.1(-1.18508967293),Pbr002553.1(1.09748887945),Pbr008772.1(1.07818256142),Pbr003629.1(1.89513088062),Pbr009377.1(1.2304140681),Pbr013399.1(-1.04368897872),Pbr015516.1(1.50011599493)
ko00340	Histidine metabolism	6/430	18/4289	0.00637457	0.092599	Pbr022147.1(-1.52003365119),Pbr034873.1(1.04793366933),Pbr030702.1(1.48708766146),Pbr008363.1(1.49049597208),Pbr008104.4(1.46907039365),Pbr025875.1(1.34489478753)	Pbr022147.1(-1.52003365119),Pbr034873.1(1.04793366933),Pbr030702.1(1.48708766146),Pbr008363.1(1.49049597208),Pbr008104.4(1.46907039365),Pbr025875.1(1.34489478753)
ko00051	Fructose and mannose metabolism	13/430	62/4289	0.00730183	0.096426	Pbr013913.1(1.70294974595),Pbr010532.1(-1.64196213585),Pbr013915.1(1.08986530136),Pbr032772.1(2.57379413864),Pbr022043.1(1.16218303218),Pbr005841.1(-1.02309783879),Pbr020798.1(-1.18508967293),Pbr013912.1(3.12962188165),Pbr013916.1(2.18538159436),Pbr032941.1(1.24887976426),Pbr009377.1(1.2304140681),Pbr032777.1(1.15004739326),Pbr002193.1(-1.24711532822)	Pbr013913.1(1.70294974595),Pbr010532.1(-1.64196213585),Pbr013915.1(1.08986530136),Pbr032772.1(2.57379413864),Pbr022043.1(1.16218303218),Pbr005841.1(-1.02309783879),Pbr020798.1(-1.18508967293),Pbr013912.1(3.12962188165),Pbr013916.1(2.18538159436),Pbr032941.1(1.24887976426),Pbr009377.1(1.2304140681),Pbr032777.1(1.15004739326),Pbr002193.1(-1.24711532822)
ko01230	Biosynthesis of amino acids	23/430	138/4289	0.00937684	0.102836	Pbr004685.1(-2.89899982455),Pbr001686.1(1.36690453552),Pbr024919.1(1.16213803811),Pbr016484.1(1.81149825168),Pbr012630.1(1.2838056962),Pbr020798.1(-1.18508967293),Pbr035525.1(-1.25552861023),Pbr004667.1(1.28982459241),Pbr004310.1(1.51127943826),Pbr022513.1(1.19245277134),Pbr014749.1(2.15328727494),Pbr003629.1(1.89513088062),Pbr013991.1(1.29265435836),Pbr009377.1(1.2304140681),Pbr036913.1(-1.05151…	Pbr004685.1(-2.89899982455),Pbr001686.1(1.36690453552),Pbr024919.1(1.16213803811),Pbr016484.1(1.81149825168),Pbr012630.1(1.2838056962),Pbr020798.1(-1.18508967293),Pbr035525.1(-1.25552861023),Pbr004667.1(1.28982459241),Pbr004310.1(1.51127943826),Pbr022513.1(1.19245277134),Pbr014749.1(2.15328727494),Pbr003629.1(1.89513088062),Pbr013991.1(1.29265435836),Pbr009377.1(1.2304140681),Pbr036913.1(-1.05151…
ko00270	Cysteine and methionine metabolism	14/430	71/4289	0.00956197	0.102836	Pbr001686.1(1.36690453552),Pbr024919.1(1.16213803811),Pbr016485.1(1.16492754989),Pbr002553.1(1.09748887945),Pbr022774.1(1.13403133081),Pbr018845.1(-2.05106087063),Pbr022236.1(1.4702454366),Pbr022513.1(1.19245277134),Pbr007723.1(1.31612236778),Pbr022512.1(1.20456556996),Pbr012181.3(1.65290577741),Pbr016887.1(1.44171748914),Pbr020754.1(-1.61742183079),Pbr030049.1(1.86417021112)	Pbr001686.1(1.36690453552),Pbr024919.1(1.16213803811),Pbr016485.1(1.16492754989),Pbr002553.1(1.09748887945),Pbr022774.1(1.13403133081),Pbr018845.1(-2.05106087063),Pbr022236.1(1.4702454366),Pbr022513.1(1.19245277134),Pbr007723.1(1.31612236778),Pbr022512.1(1.20456556996),Pbr012181.3(1.65290577741),Pbr016887.1(1.44171748914),Pbr020754.1(-1.61742183079),Pbr030049.1(1.86417021112)
ko01051	Biosynthesis of ansamycins	2/430	2/4289	0.0100303	0.102836	Pbr004685.1(-2.89899982455),Pbr003629.1(1.89513088062)	Pbr004685.1(-2.89899982455),Pbr003629.1(1.89513088062)
ko00100	Steroid biosynthesis	11/430	51/4289	0.010619	0.102836	Pbr019793.1(2.28552705647),Pbr041710.1(-3.12940058118),Pbr021239.1(-1.58510063136),Pbr041266.3(1.3316123436),Pbr041216.3(1.25870066829),Pbr037838.1(-1.30551165358),Pbr025312.1(-1.43825368295),Pbr003840.1(1.29124609367),Pbr037004.1(6.33200981165),Pbr022516.1(1.61403042974),Pbr009049.1(-1.7599924867)	Pbr019793.1(2.28552705647),Pbr041710.1(-3.12940058118),Pbr021239.1(-1.58510063136),Pbr041266.3(1.3316123436),Pbr041216.3(1.25870066829),Pbr037838.1(-1.30551165358),Pbr025312.1(-1.43825368295),Pbr003840.1(1.29124609367),Pbr037004.1(6.33200981165),Pbr022516.1(1.61403042974),Pbr009049.1(-1.7599924867)
ko00960	Tropane, piperidine and pyridine alkaloid biosynthesis	3/430	6/4289	0.0158857	0.138725	Pbr008108.1(3.3080824959),Pbr022513.1(1.19245277134),Pbr022512.1(1.20456556996)	Pbr008108.1(3.3080824959),Pbr022513.1(1.19245277134),Pbr022512.1(1.20456556996)
ko00630	Glyoxylate and dicarboxylate metabolism	11/430	54/4289	0.0162348	0.138725	Pbr016484.1(1.81149825168),Pbr019837.1(1.84598258661),Pbr002553.1(1.09748887945),Pbr004667.1(1.28982459241),Pbr014749.1(2.15328727494),Pbr013991.1(1.29265435836),Pbr001483.1(1.37273067012),Pbr040110.1(1.45161163195),Pbr027676.1(1.34816613197),Pbr012616.2(-1.00278352239),Pbr017580.2(1.1068361506)	Pbr016484.1(1.81149825168),Pbr019837.1(1.84598258661),Pbr002553.1(1.09748887945),Pbr004667.1(1.28982459241),Pbr014749.1(2.15328727494),Pbr013991.1(1.29265435836),Pbr001483.1(1.37273067012),Pbr040110.1(1.45161163195),Pbr027676.1(1.34816613197),Pbr012616.2(-1.00278352239),Pbr017580.2(1.1068361506)
ko04146	Peroxisome	18/430	107/4289	0.0185422	0.149639	Pbr009292.1(1.23045439177),Pbr024980.1(-1.15110889937),Pbr019430.1(2.22000470937),Pbr016910.1(1.0644330577),Pbr012630.1(1.2838056962),Pbr002687.1(1.35903053933),Pbr025765.1(3.70717823254),Pbr003019.1(2.05360553314),Pbr031999.1(1.17064301513),Pbr003011.1(2.38258426005),Pbr029589.1(6.44998116624),Pbr022506.1(1.242165161),Pbr030368.1(1.26153660051),Pbr001483.1(1.37273067012),Pbr018135.1(1.0030079985…	Pbr009292.1(1.23045439177),Pbr024980.1(-1.15110889937),Pbr019430.1(2.22000470937),Pbr016910.1(1.0644330577),Pbr012630.1(1.2838056962),Pbr002687.1(1.35903053933),Pbr025765.1(3.70717823254),Pbr003019.1(2.05360553314),Pbr031999.1(1.17064301513),Pbr003011.1(2.38258426005),Pbr029589.1(6.44998116624),Pbr022506.1(1.242165161),Pbr030368.1(1.26153660051),Pbr001483.1(1.37273067012),Pbr018135.1(1.0030079985…
ko00562	Inositol phosphate metabolism	14/430	78/4289	0.0212724	0.155889	Pbr022202.1(-1.77215674139),Pbr034507.1(1.65530622984),Pbr020798.1(-1.18508967293),Pbr025653.2(-1.42882016583),Pbr038643.1(1.49988017674),Pbr009377.1(1.2304140681),Pbr022568.1(2.01150333522),Pbr009527.1(1.65151485704),Pbr042483.1(2.14796847125),Pbr012208.1(1.64255531681),Pbr010903.1(-2.03478967923),Pbr017054.1(2.18969556407),Pbr038665.1(1.61562696952),Pbr013188.1(-1.02104913846)	Pbr022202.1(-1.77215674139),Pbr034507.1(1.65530622984),Pbr020798.1(-1.18508967293),Pbr025653.2(-1.42882016583),Pbr038643.1(1.49988017674),Pbr009377.1(1.2304140681),Pbr022568.1(2.01150333522),Pbr009527.1(1.65151485704),Pbr042483.1(2.14796847125),Pbr012208.1(1.64255531681),Pbr010903.1(-2.03478967923),Pbr017054.1(2.18969556407),Pbr038665.1(1.61562696952),Pbr013188.1(-1.02104913846)
ko00830	Retinol metabolism	19/430	117/4289	0.0223958	0.155889	Pbr000926.1(1.04223771336),Pbr009941.1(1.36288420281),Pbr020886.1(2.17648456439),Pbr039986.1(4.25718737771),Pbr009449.1(1.53147751863),Pbr022010.1(-1.30153596267),Pbr017676.1(-2.57344488042),Pbr016605.1(-1.06197218973),Pbr007397.1(1.55779552255),Pbr006776.1(1.35716671908),Pbr019525.1(1.34062699798),Pbr004630.1(-2.69558335114),Pbr041997.1(1.74901634451),Pbr015977.1(2.1414324468),Pbr007219.1(1.9420…	Pbr000926.1(1.04223771336),Pbr009941.1(1.36288420281),Pbr020886.1(2.17648456439),Pbr039986.1(4.25718737771),Pbr009449.1(1.53147751863),Pbr022010.1(-1.30153596267),Pbr017676.1(-2.57344488042),Pbr016605.1(-1.06197218973),Pbr007397.1(1.55779552255),Pbr006776.1(1.35716671908),Pbr019525.1(1.34062699798),Pbr004630.1(-2.69558335114),Pbr041997.1(1.74901634451),Pbr015977.1(2.1414324468),Pbr007219.1(1.9420…
ko00350	Tyrosine metabolism	6/430	23/4289	0.0225362	0.155889	Pbr008108.1(3.3080824959),Pbr022513.1(1.19245277134),Pbr010673.1(-1.1870110494),Pbr022512.1(1.20456556996),Pbr025875.1(1.34489478753),Pbr025679.1(-1.47867988111)	Pbr008108.1(3.3080824959),Pbr022513.1(1.19245277134),Pbr010673.1(-1.1870110494),Pbr022512.1(1.20456556996),Pbr025875.1(1.34489478753),Pbr025679.1(-1.47867988111)
ko00450	Selenocompound metabolism	4/430	12/4289	0.025667	0.169476	Pbr024919.1(1.16213803811),Pbr014657.1(-1.12245953849),Pbr007723.1(1.31612236778),Pbr016887.1(1.44171748914)	Pbr024919.1(1.16213803811),Pbr014657.1(-1.12245953849),Pbr007723.1(1.31612236778),Pbr016887.1(1.44171748914)
ko00401	Novobiocin biosynthesis	2/430	3/4289	0.0280882	0.177399	Pbr022513.1(1.19245277134),Pbr022512.1(1.20456556996)	Pbr022513.1(1.19245277134),Pbr022512.1(1.20456556996)
ko00480	Glutathione metabolism	11/430	60/4289	0.0337249	0.204125	Pbr039158.1(1.61526363964),Pbr012630.1(1.2838056962),Pbr014735.1(-1.41164464623),Pbr041357.1(-1.07979434824),Pbr014470.1(1.00930799598),Pbr015357.1(3.20930423706),Pbr006298.1(-1.48471849212),Pbr025554.1(-1.26912917851),Pbr015552.2(-1.00207812081),Pbr025678.1(-2.11630220582),Pbr039159.1(1.53632468562)	Pbr039158.1(1.61526363964),Pbr012630.1(1.2838056962),Pbr014735.1(-1.41164464623),Pbr041357.1(-1.07979434824),Pbr014470.1(1.00930799598),Pbr015357.1(3.20930423706),Pbr006298.1(-1.48471849212),Pbr025554.1(-1.26912917851),Pbr015552.2(-1.00207812081),Pbr025678.1(-2.11630220582),Pbr039159.1(1.53632468562)
ko00900	Terpenoid backbone biosynthesis	7/430	32/4289	0.0357088	0.207487	Pbr042435.1(6.40211084574),Pbr017579.1(1.71307348458),Pbr013724.1(2.51467468539),Pbr000013.1(1.17920248937),Pbr042444.1(4.075467393),Pbr016957.1(1.34155992768),Pbr037952.1(-2.16079765099)	Pbr042435.1(6.40211084574),Pbr017579.1(1.71307348458),Pbr013724.1(2.51467468539),Pbr000013.1(1.17920248937),Pbr042444.1(4.075467393),Pbr016957.1(1.34155992768),Pbr037952.1(-2.16079765099)
ko01200	Carbon metabolism	25/430	174/4289	0.0393572	0.218772	Pbr004685.1(-2.89899982455),Pbr010532.1(-1.64196213585),Pbr016484.1(1.81149825168),Pbr003664.1(1.2531054754),Pbr012630.1(1.2838056962),Pbr005841.1(-1.02309783879),Pbr020798.1(-1.18508967293),Pbr029981.1(1.26942836996),Pbr019837.1(1.84598258661),Pbr002553.1(1.09748887945),Pbr004667.1(1.28982459241),Pbr014470.1(1.00930799598),Pbr008772.1(1.07818256142),Pbr003629.1(1.89513088062),Pbr013991.1(1.29265…	Pbr004685.1(-2.89899982455),Pbr010532.1(-1.64196213585),Pbr016484.1(1.81149825168),Pbr003664.1(1.2531054754),Pbr012630.1(1.2838056962),Pbr005841.1(-1.02309783879),Pbr020798.1(-1.18508967293),Pbr029981.1(1.26942836996),Pbr019837.1(1.84598258661),Pbr002553.1(1.09748887945),Pbr004667.1(1.28982459241),Pbr014470.1(1.00930799598),Pbr008772.1(1.07818256142),Pbr003629.1(1.89513088062),Pbr013991.1(1.29265…
ko00620	Pyruvate metabolism	9/430	47/4289	0.0408084	0.218772	Pbr022147.1(-1.52003365119),Pbr003664.1(1.2531054754),Pbr002553.1(1.09748887945),Pbr034873.1(1.04793366933),Pbr008772.1(1.07818256142),Pbr022705.1(6.41904780067),Pbr012181.3(1.65290577741),Pbr026951.2(1.27545000707),Pbr015516.1(1.50011599493)	Pbr022147.1(-1.52003365119),Pbr003664.1(1.2531054754),Pbr002553.1(1.09748887945),Pbr034873.1(1.04793366933),Pbr008772.1(1.07818256142),Pbr022705.1(6.41904780067),Pbr012181.3(1.65290577741),Pbr026951.2(1.27545000707),Pbr015516.1(1.50011599493)
ko00521	Streptomycin biosynthesis	5/430	20/4289	0.0431923	0.218772	Pbr034507.1(1.65530622984),Pbr005841.1(-1.02309783879),Pbr022568.1(2.01150333522),Pbr042483.1(2.14796847125),Pbr017054.1(2.18969556407)	Pbr034507.1(1.65530622984),Pbr005841.1(-1.02309783879),Pbr022568.1(2.01150333522),Pbr042483.1(2.14796847125),Pbr017054.1(2.18969556407)
ko00130	Ubiquinone and other terpenoid-quinone biosynthesis	4/430	14/4289	0.044214	0.218772	Pbr024635.1(1.19702097656),Pbr022513.1(1.19245277134),Pbr010673.1(-1.1870110494),Pbr022512.1(1.20456556996)	Pbr024635.1(1.19702097656),Pbr022513.1(1.19245277134),Pbr010673.1(-1.1870110494),Pbr022512.1(1.20456556996)
ko04010	MAPK signaling pathway	14/430	86/4289	0.0451811	0.218772	Pbr015474.1(1.99168814036),Pbr013591.1(-1.7852192825),Pbr025104.1(1.9329070917),Pbr015540.1(2.70718528526),Pbr017682.1(1.31198648272),Pbr031704.1(-1.30991022483),Pbr038704.1(1.37129884537),Pbr007374.1(-1.42512206588),Pbr027856.1(-1.32824293036),Pbr019316.1(1.83874564177),Pbr023428.1(1.8405436386),Pbr034313.1(-1.50957292513),Pbr032362.1(-1.97635712368),Pbr009588.1(-1.11501454354)	Pbr015474.1(1.99168814036),Pbr013591.1(-1.7852192825),Pbr025104.1(1.9329070917),Pbr015540.1(2.70718528526),Pbr017682.1(1.31198648272),Pbr031704.1(-1.30991022483),Pbr038704.1(1.37129884537),Pbr007374.1(-1.42512206588),Pbr027856.1(-1.32824293036),Pbr019316.1(1.83874564177),Pbr023428.1(1.8405436386),Pbr034313.1(-1.50957292513),Pbr032362.1(-1.97635712368),Pbr009588.1(-1.11501454354)
ko04210	Apoptosis	13/430	80/4289	0.053041	0.248545	Pbr016911.1(1.33056207543),Pbr029513.1(1.28163255938),Pbr007700.2(1.00903798354),Pbr009024.1(1.00396106873),Pbr015540.1(2.70718528526),Pbr025964.1(1.20971681628),Pbr037434.1(-1.1399650699),Pbr030161.1(1.73900998916),Pbr024013.2(1.26892125567),Pbr000123.1(1.92169533015),Pbr032125.2(1.15403031615),Pbr023428.1(1.8405436386),Pbr015299.1(1.34578043409)	Pbr016911.1(1.33056207543),Pbr029513.1(1.28163255938),Pbr007700.2(1.00903798354),Pbr009024.1(1.00396106873),Pbr015540.1(2.70718528526),Pbr025964.1(1.20971681628),Pbr037434.1(-1.1399650699),Pbr030161.1(1.73900998916),Pbr024013.2(1.26892125567),Pbr000123.1(1.92169533015),Pbr032125.2(1.15403031615),Pbr023428.1(1.8405436386),Pbr015299.1(1.34578043409)
ko00520	Amino sugar and nucleotide sugar metabolism	10/430	58/4289	0.0600577	0.27263	Pbr005841.1(-1.02309783879),Pbr020841.1(1.43798678619),Pbr026315.1(1.48834727837),Pbr020019.1(2.41505199906),Pbr026364.1(1.45100818259),Pbr039283.1(-1.11155017169),Pbr030107.1(1.03275496098),Pbr026452.2(1.01884942196),Pbr035064.1(1.27056329111),Pbr002341.1(-1.70558236476)	Pbr005841.1(-1.02309783879),Pbr020841.1(1.43798678619),Pbr026315.1(1.48834727837),Pbr020019.1(2.41505199906),Pbr026364.1(1.45100818259),Pbr039283.1(-1.11155017169),Pbr030107.1(1.03275496098),Pbr026452.2(1.01884942196),Pbr035064.1(1.27056329111),Pbr002341.1(-1.70558236476)
ko00330	Arginine and proline metabolism	9/430	51/4289	0.0639829	0.274473	Pbr022147.1(-1.52003365119),Pbr022236.1(1.4702454366),Pbr011179.2(1.03098754939),Pbr034873.1(1.04793366933),Pbr022893.1(-2.22104273298),Pbr008104.4(1.46907039365),Pbr041456.1(2.29397259006),Pbr025678.1(-2.11630220582),Pbr030049.1(1.86417021112)	Pbr022147.1(-1.52003365119),Pbr022236.1(1.4702454366),Pbr011179.2(1.03098754939),Pbr034873.1(1.04793366933),Pbr022893.1(-2.22104273298),Pbr008104.4(1.46907039365),Pbr041456.1(2.29397259006),Pbr025678.1(-2.11630220582),Pbr030049.1(1.86417021112)
ko00230	Purine metabolism	22/430	157/4289	0.0642426	0.274473	Pbr000841.1(-1.07412186633),Pbr036266.1(1.84430790934),Pbr039924.1(-1.02661587123),Pbr041337.1(-1.19709552294),Pbr010680.1(2.02722692654),Pbr015619.1(-1.06789082138),Pbr004114.1(-1.06788311428),Pbr005094.1(-1.78266889622),Pbr029589.1(6.44998116624),Pbr014735.1(-1.41164464623),Pbr004752.1(-1.14269976514),Pbr009587.1(-1.40670262617),Pbr027857.1(-1.74454882123),Pbr000352.3(4.18148845938),Pbr032442.2…	Pbr000841.1(-1.07412186633),Pbr036266.1(1.84430790934),Pbr039924.1(-1.02661587123),Pbr041337.1(-1.19709552294),Pbr010680.1(2.02722692654),Pbr015619.1(-1.06789082138),Pbr004114.1(-1.06788311428),Pbr005094.1(-1.78266889622),Pbr029589.1(6.44998116624),Pbr014735.1(-1.41164464623),Pbr004752.1(-1.14269976514),Pbr009587.1(-1.40670262617),Pbr027857.1(-1.74454882123),Pbr000352.3(4.18148845938),Pbr032442.2…
ko00400	Phenylalanine, tyrosine and tryptophan biosynthesis	2/430	5/4289	0.0817322	0.339219	Pbr022513.1(1.19245277134),Pbr022512.1(1.20456556996)	Pbr022513.1(1.19245277134),Pbr022512.1(1.20456556996)
ko00380	Tryptophan metabolism	9/430	54/4289	0.0859391	0.340126	Pbr022147.1(-1.52003365119),Pbr022010.1(-1.30153596267),Pbr027753.1(17.6824620126),Pbr018303.1(-1.64415355571),Pbr025887.1(1.56619218502),Pbr034873.1(1.04793366933),Pbr007219.1(1.94207532565),Pbr008104.4(1.46907039365),Pbr025875.1(1.34489478753)	Pbr022147.1(-1.52003365119),Pbr022010.1(-1.30153596267),Pbr027753.1(17.6824620126),Pbr018303.1(-1.64415355571),Pbr025887.1(1.56619218502),Pbr034873.1(1.04793366933),Pbr007219.1(1.94207532565),Pbr008104.4(1.46907039365),Pbr025875.1(1.34489478753)
ko00030	Pentose phosphate pathway	7/430	39/4289	0.0894305	0.340126	Pbr004685.1(-2.89899982455),Pbr010532.1(-1.64196213585),Pbr029981.1(1.26942836996),Pbr014470.1(1.00930799598),Pbr003629.1(1.89513088062),Pbr042709.1(-1.58574560349),Pbr013399.1(-1.04368897872)	Pbr004685.1(-2.89899982455),Pbr010532.1(-1.64196213585),Pbr029981.1(1.26942836996),Pbr014470.1(1.00930799598),Pbr003629.1(1.89513088062),Pbr042709.1(-1.58574560349),Pbr013399.1(-1.04368897872)
ko00790	Folate biosynthesis	3/430	11/4289	0.0898602	0.340126	Pbr039158.1(1.61526363964),Pbr002182.1(-1.22015137892),Pbr039159.1(1.53632468562)	Pbr039158.1(1.61526363964),Pbr002182.1(-1.22015137892),Pbr039159.1(1.53632468562)
ko00564	Glycerophospholipid metabolism	13/430	87/4289	0.0913164	0.340126	Pbr041561.1(-1.47009483043),Pbr020383.1(-1.1728301251),Pbr037180.1(-4.23112806331),Pbr039237.1(-1.77202389311),Pbr031599.1(-1.15609638394),Pbr038854.1(1.51317656394),Pbr021867.1(-4.00025109991),Pbr033719.1(1.27169361329),Pbr041509.1(-1.04202648386),Pbr000959.3(1.83126632703),Pbr000585.1(-4.15318300352),Pbr016346.1(-1.9526628393),Pbr022293.1(-4.02893166266)	Pbr041561.1(-1.47009483043),Pbr020383.1(-1.1728301251),Pbr037180.1(-4.23112806331),Pbr039237.1(-1.77202389311),Pbr031599.1(-1.15609638394),Pbr038854.1(1.51317656394),Pbr021867.1(-4.00025109991),Pbr033719.1(1.27169361329),Pbr041509.1(-1.04202648386),Pbr000959.3(1.83126632703),Pbr000585.1(-4.15318300352),Pbr016346.1(-1.9526628393),Pbr022293.1(-4.02893166266)
ko00140	Steroid hormone biosynthesis	16/430	114/4289	0.102639	0.372742	Pbr000926.1(1.04223771336),Pbr022370.3(1.78869072055),Pbr020886.1(2.17648456439),Pbr039986.1(4.25718737771),Pbr009449.1(1.53147751863),Pbr027200.1(1.09255050761),Pbr022010.1(-1.30153596267),Pbr027753.1(17.6824620126),Pbr018303.1(-1.64415355571),Pbr015320.1(-1.49769373343),Pbr007397.1(1.55779552255),Pbr012172.1(2.02335879177),Pbr007219.1(1.94207532565),Pbr019707.1(1.36896616616),Pbr009451.1(1.6373…	Pbr000926.1(1.04223771336),Pbr022370.3(1.78869072055),Pbr020886.1(2.17648456439),Pbr039986.1(4.25718737771),Pbr009449.1(1.53147751863),Pbr027200.1(1.09255050761),Pbr022010.1(-1.30153596267),Pbr027753.1(17.6824620126),Pbr018303.1(-1.64415355571),Pbr015320.1(-1.49769373343),Pbr007397.1(1.55779552255),Pbr012172.1(2.02335879177),Pbr007219.1(1.94207532565),Pbr019707.1(1.36896616616),Pbr009451.1(1.6373…
ko01220	Degradation of aromatic compounds	3/430	12/4289	0.111258	0.379017	Pbr042781.1(4.01168390939),Pbr042887.1(2.38364261594),Pbr025679.1(-1.47867988111)	Pbr042781.1(4.01168390939),Pbr042887.1(2.38364261594),Pbr025679.1(-1.47867988111)
ko00590	Arachidonic acid metabolism	8/430	49/4289	0.111855	0.379017	Pbr020435.1(1.83829528255),Pbr020886.1(2.17648456439),Pbr028376.2(-1.79425167511),Pbr041357.1(-1.07979434824),Pbr015357.1(3.20930423706),Pbr015552.2(-1.00207812081),Pbr023784.2(-1.20429517902),Pbr003210.1(2.92062071724)	Pbr020435.1(1.83829528255),Pbr020886.1(2.17648456439),Pbr028376.2(-1.79425167511),Pbr041357.1(-1.07979434824),Pbr015357.1(3.20930423706),Pbr015552.2(-1.00207812081),Pbr023784.2(-1.20429517902),Pbr003210.1(2.92062071724)
ko00903	Limonene and pinene degradation	2/430	6/4289	0.114655	0.379017	Pbr022147.1(-1.52003365119),Pbr034873.1(1.04793366933)	Pbr022147.1(-1.52003365119),Pbr034873.1(1.04793366933)
ko00983	Drug metabolism - other enzymes	12/430	82/4289	0.114804	0.379017	Pbr000926.1(1.04223771336),Pbr039986.1(4.25718737771),Pbr009449.1(1.53147751863),Pbr041337.1(-1.19709552294),Pbr004114.1(-1.06788311428),Pbr005094.1(-1.78266889622),Pbr029589.1(6.44998116624),Pbr007397.1(1.55779552255),Pbr004752.1(-1.14269976514),Pbr014373.1(-1.27948861156),Pbr009451.1(1.63731825431),Pbr014256.1(2.30526724894)	Pbr000926.1(1.04223771336),Pbr039986.1(4.25718737771),Pbr009449.1(1.53147751863),Pbr041337.1(-1.19709552294),Pbr004114.1(-1.06788311428),Pbr005094.1(-1.78266889622),Pbr029589.1(6.44998116624),Pbr007397.1(1.55779552255),Pbr004752.1(-1.14269976514),Pbr014373.1(-1.27948861156),Pbr009451.1(1.63731825431),Pbr014256.1(2.30526724894)
ko00410	beta-Alanine metabolism	5/430	27/4289	0.126928	0.406651	Pbr022147.1(-1.52003365119),Pbr008108.1(3.3080824959),Pbr034873.1(1.04793366933),Pbr022893.1(-2.22104273298),Pbr041456.1(2.29397259006)	Pbr022147.1(-1.52003365119),Pbr008108.1(3.3080824959),Pbr034873.1(1.04793366933),Pbr022893.1(-2.22104273298),Pbr041456.1(2.29397259006)
ko04066	HIF-1 signaling pathway	8/430	51/4289	0.133031	0.406651	Pbr000148.1(1.51914408454),Pbr003664.1(1.2531054754),Pbr005841.1(-1.02309783879),Pbr015540.1(2.70718528526),Pbr013919.1(-1.31449376081),Pbr039714.1(1.13332584254),Pbr026951.2(1.27545000707),Pbr023428.1(1.8405436386)	Pbr000148.1(1.51914408454),Pbr003664.1(1.2531054754),Pbr005841.1(-1.02309783879),Pbr015540.1(2.70718528526),Pbr013919.1(-1.31449376081),Pbr039714.1(1.13332584254),Pbr026951.2(1.27545000707),Pbr023428.1(1.8405436386)
ko00120	Primary bile acid biosynthesis	3/430	13/4289	0.134372	0.406651	Pbr003019.1(2.05360553314),Pbr003011.1(2.38258426005),Pbr012172.1(2.02335879177)	Pbr003019.1(2.05360553314),Pbr003011.1(2.38258426005),Pbr012172.1(2.02335879177)
ko00940	Phenylpropanoid biosynthesis	3/430	13/4289	0.134372	0.406651	Pbr024635.1(1.19702097656),Pbr035402.1(-4.89467752034),Pbr035412.1(-4.28218135318)	Pbr024635.1(1.19702097656),Pbr035402.1(-4.89467752034),Pbr035412.1(-4.28218135318)
ko00010	Glycolysis / Gluconeogenesis	12/430	85/4289	0.139549	0.4137	Pbr010532.1(-1.64196213585),Pbr022147.1(-1.52003365119),Pbr003664.1(1.2531054754),Pbr005841.1(-1.02309783879),Pbr020798.1(-1.18508967293),Pbr034873.1(1.04793366933),Pbr009377.1(1.2304140681),Pbr042781.1(4.01168390939),Pbr042887.1(2.38364261594),Pbr012181.3(1.65290577741),Pbr026951.2(1.27545000707),Pbr025679.1(-1.47867988111)	Pbr010532.1(-1.64196213585),Pbr022147.1(-1.52003365119),Pbr003664.1(1.2531054754),Pbr005841.1(-1.02309783879),Pbr020798.1(-1.18508967293),Pbr034873.1(1.04793366933),Pbr009377.1(1.2304140681),Pbr042781.1(4.01168390939),Pbr042887.1(2.38364261594),Pbr012181.3(1.65290577741),Pbr026951.2(1.27545000707),Pbr025679.1(-1.47867988111)
ko04370	VEGF signaling pathway	5/430	28/4289	0.142569	0.4142	Pbr027365.1(1.41106090172),Pbr015474.1(1.99168814036),Pbr013591.1(-1.7852192825),Pbr015540.1(2.70718528526),Pbr023428.1(1.8405436386)	Pbr027365.1(1.41106090172),Pbr015474.1(1.99168814036),Pbr013591.1(-1.7852192825),Pbr015540.1(2.70718528526),Pbr023428.1(1.8405436386)
ko04012	ErbB signaling pathway	6/430	38/4289	0.175344	0.499433	Pbr000148.1(1.51914408454),Pbr027365.1(1.41106090172),Pbr015540.1(2.70718528526),Pbr013919.1(-1.31449376081),Pbr039714.1(1.13332584254),Pbr023428.1(1.8405436386)	Pbr000148.1(1.51914408454),Pbr027365.1(1.41106090172),Pbr015540.1(2.70718528526),Pbr013919.1(-1.31449376081),Pbr039714.1(1.13332584254),Pbr023428.1(1.8405436386)
ko00901	Indole alkaloid biosynthesis	1/430	2/4289	0.190483	0.521711	Pbr025875.1(1.34489478753)	Pbr025875.1(1.34489478753)
ko00965	Betalain biosynthesis	1/430	2/4289	0.190483	0.521711	Pbr025875.1(1.34489478753)	Pbr025875.1(1.34489478753)
ko00310	Lysine degradation	8/430	56/4289	0.19394	0.521711	Pbr009292.1(1.23045439177),Pbr022147.1(-1.52003365119),Pbr018338.1(1.94248224046),Pbr002687.1(1.35903053933),Pbr034873.1(1.04793366933),Pbr018135.1(1.0030079985),Pbr018157.1(1.14589719935),Pbr011705.1(1.55598553323)	Pbr009292.1(1.23045439177),Pbr022147.1(-1.52003365119),Pbr018338.1(1.94248224046),Pbr002687.1(1.35903053933),Pbr034873.1(1.04793366933),Pbr018135.1(1.0030079985),Pbr018157.1(1.14589719935),Pbr011705.1(1.55598553323)
ko04114	Oocyte meiosis	13/430	100/4289	0.198273	0.522916	Pbr000148.1(1.51914408454),Pbr026618.1(1.16221252825),Pbr026853.2(2.4410141163),Pbr013591.1(-1.7852192825),Pbr039997.1(2.23553788571),Pbr015540.1(2.70718528526),Pbr013919.1(-1.31449376081),Pbr038805.1(1.21869266999),Pbr036249.1(2.28778113374),Pbr039714.1(1.13332584254),Pbr023428.1(1.8405436386),Pbr013466.3(2.30253249093),Pbr040627.1(1.24354005524)	Pbr000148.1(1.51914408454),Pbr026618.1(1.16221252825),Pbr026853.2(2.4410141163),Pbr013591.1(-1.7852192825),Pbr039997.1(2.23553788571),Pbr015540.1(2.70718528526),Pbr013919.1(-1.31449376081),Pbr038805.1(1.21869266999),Pbr036249.1(2.28778113374),Pbr039714.1(1.13332584254),Pbr023428.1(1.8405436386),Pbr013466.3(2.30253249093),Pbr040627.1(1.24354005524)
ko00625	Chloroalkane and chloroalkene degradation	3/430	16/4289	0.211598	0.522916	Pbr022147.1(-1.52003365119),Pbr034873.1(1.04793366933),Pbr025679.1(-1.47867988111)	Pbr022147.1(-1.52003365119),Pbr034873.1(1.04793366933),Pbr025679.1(-1.47867988111)
ko00909	Sesquiterpenoid and triterpenoid biosynthesis	3/430	16/4289	0.211598	0.522916	Pbr019793.1(2.28552705647),Pbr041710.1(-3.12940058118),Pbr022516.1(1.61403042974)	Pbr019793.1(2.28552705647),Pbr041710.1(-3.12940058118),Pbr022516.1(1.61403042974)
ko00561	Glycerolipid metabolism	9/430	66/4289	0.211832	0.522916	Pbr022147.1(-1.52003365119),Pbr039237.1(-1.77202389311),Pbr029381.1(1.92157529273),Pbr034873.1(1.04793366933),Pbr042781.1(4.01168390939),Pbr042887.1(2.38364261594),Pbr016346.1(-1.9526628393),Pbr026463.1(2.40563517594),Pbr026788.1(1.7968551702)	Pbr022147.1(-1.52003365119),Pbr039237.1(-1.77202389311),Pbr029381.1(1.92157529273),Pbr034873.1(1.04793366933),Pbr042781.1(4.01168390939),Pbr042887.1(2.38364261594),Pbr016346.1(-1.9526628393),Pbr026463.1(2.40563517594),Pbr026788.1(1.7968551702)
ko00670	One carbon pool by folate	5/430	32/4289	0.212387	0.522916	Pbr016484.1(1.81149825168),Pbr004667.1(1.28982459241),Pbr030702.1(1.48708766146),Pbr013991.1(1.29265435836),Pbr040110.1(1.45161163195)	Pbr016484.1(1.81149825168),Pbr004667.1(1.28982459241),Pbr030702.1(1.48708766146),Pbr013991.1(1.29265435836),Pbr040110.1(1.45161163195)
ko00430	Taurine and hypotaurine metabolism	2/430	9/4289	0.225963	0.547068	Pbr015357.1(3.20930423706),Pbr015552.2(-1.00207812081)	Pbr015357.1(3.20930423706),Pbr015552.2(-1.00207812081)
ko00720	Carbon fixation pathways in prokaryotes	3/430	17/4289	0.239184	0.560397	Pbr012630.1(1.2838056962),Pbr022705.1(6.41904780067),Pbr027676.1(1.34816613197)	Pbr012630.1(1.2838056962),Pbr022705.1(6.41904780067),Pbr027676.1(1.34816613197)
ko00760	Nicotinate and nicotinamide metabolism	3/430	17/4289	0.239184	0.560397	Pbr036807.2(1.38074236068),Pbr015595.1(-1.21806449921),Pbr006149.1(1.17024696108)	Pbr036807.2(1.38074236068),Pbr015595.1(-1.21806449921),Pbr006149.1(1.17024696108)
ko00052	Galactose metabolism	6/430	43/4289	0.258088	0.589031	Pbr005841.1(-1.02309783879),Pbr013288.1(1.04364956687),Pbr021378.1(1.14358987307),Pbr039283.1(-1.11155017169),Pbr020361.1(-1.00360401813),Pbr035064.1(1.27056329111)	Pbr005841.1(-1.02309783879),Pbr013288.1(1.04364956687),Pbr021378.1(1.14358987307),Pbr039283.1(-1.11155017169),Pbr020361.1(-1.00360401813),Pbr035064.1(1.27056329111)
ko02010	ABC transporters	7/430	52/4289	0.262145	0.589031	Pbr026251.1(2.97793770768),Pbr028734.1(-1.12722458814),Pbr017197.1(-2.59423996267),Pbr034069.1(1.15974247452),Pbr028447.1(5.44638329882),Pbr027266.1(1.07655008927),Pbr001676.1(-1.55438742776)	Pbr026251.1(2.97793770768),Pbr028734.1(-1.12722458814),Pbr017197.1(-2.59423996267),Pbr034069.1(1.15974247452),Pbr028447.1(5.44638329882),Pbr027266.1(1.07655008927),Pbr001676.1(-1.55438742776)
ko00532	Glycosaminoglycan biosynthesis - chondroitin sulfate / dermatan sulfate	2/430	10/4289	0.26485	0.589031	Pbr039721.1(1.65113998418),Pbr022253.1(1.90173485625)	Pbr039721.1(1.65113998418),Pbr022253.1(1.90173485625)
ko00261	Monobactam biosynthesis	1/430	3/4289	0.27168	0.589031	Pbr014657.1(-1.12245953849)	Pbr014657.1(-1.12245953849)
ko00524	Neomycin, kanamycin and gentamicin biosynthesis	1/430	3/4289	0.27168	0.589031	Pbr005841.1(-1.02309783879)	Pbr005841.1(-1.02309783879)
ko04015	Rap1 signaling pathway	6/430	44/4289	0.275796	0.589161	Pbr029513.1(1.28163255938),Pbr027365.1(1.41106090172),Pbr015474.1(1.99168814036),Pbr015540.1(2.70718528526),Pbr038805.1(1.21869266999),Pbr023428.1(1.8405436386)	Pbr029513.1(1.28163255938),Pbr027365.1(1.41106090172),Pbr015474.1(1.99168814036),Pbr015540.1(2.70718528526),Pbr038805.1(1.21869266999),Pbr023428.1(1.8405436386)
ko00053	Ascorbate and aldarate metabolism	10/430	81/4289	0.291115	0.612803	Pbr000926.1(1.04223771336),Pbr022147.1(-1.52003365119),Pbr039986.1(4.25718737771),Pbr009449.1(1.53147751863),Pbr007397.1(1.55779552255),Pbr034873.1(1.04793366933),Pbr030107.1(1.03275496098),Pbr012208.1(1.64255531681),Pbr009451.1(1.63731825431),Pbr014256.1(2.30526724894)	Pbr000926.1(1.04223771336),Pbr022147.1(-1.52003365119),Pbr039986.1(4.25718737771),Pbr009449.1(1.53147751863),Pbr007397.1(1.55779552255),Pbr034873.1(1.04793366933),Pbr030107.1(1.03275496098),Pbr012208.1(1.64255531681),Pbr009451.1(1.63731825431),Pbr014256.1(2.30526724894)
ko00592	alpha-Linolenic acid metabolism	3/430	19/4289	0.295814	0.612803	Pbr005591.1(1.03894748186),Pbr022506.1(1.242165161),Pbr029449.1(1.28239262726)	Pbr005591.1(1.03894748186),Pbr022506.1(1.242165161),Pbr029449.1(1.28239262726)
ko00440	Phosphonate and phosphinate metabolism	2/430	11/4289	0.303737	0.612803	Pbr031599.1(-1.15609638394),Pbr033719.1(1.27169361329)	Pbr031599.1(-1.15609638394),Pbr033719.1(1.27169361329)
ko00930	Caprolactam degradation	2/430	11/4289	0.303737	0.612803	Pbr042781.1(4.01168390939),Pbr042887.1(2.38364261594)	Pbr042781.1(4.01168390939),Pbr042887.1(2.38364261594)
ko00020	Citrate cycle (TCA cycle)	6/430	46/4289	0.311987	0.620825	Pbr003664.1(1.2531054754),Pbr012630.1(1.2838056962),Pbr002553.1(1.09748887945),Pbr022705.1(6.41904780067),Pbr026951.2(1.27545000707),Pbr027676.1(1.34816613197)	Pbr003664.1(1.2531054754),Pbr012630.1(1.2838056962),Pbr002553.1(1.09748887945),Pbr022705.1(6.41904780067),Pbr026951.2(1.27545000707),Pbr027676.1(1.34816613197)
ko00220	Arginine biosynthesis	4/430	29/4289	0.330547	0.648869	Pbr035525.1(-1.25552861023),Pbr014749.1(2.15328727494),Pbr036913.1(-1.05151791745),Pbr012616.2(-1.00278352239)	Pbr035525.1(-1.25552861023),Pbr014749.1(2.15328727494),Pbr036913.1(-1.05151791745),Pbr012616.2(-1.00278352239)
ko04070	Phosphatidylinositol signaling system	8/430	66/4289	0.340619	0.659726	Pbr022202.1(-1.77215674139),Pbr025653.2(-1.42882016583),Pbr038643.1(1.49988017674),Pbr038805.1(1.21869266999),Pbr009527.1(1.65151485704),Pbr010903.1(-2.03478967923),Pbr038665.1(1.61562696952),Pbr013188.1(-1.02104913846)	Pbr022202.1(-1.77215674139),Pbr025653.2(-1.42882016583),Pbr038643.1(1.49988017674),Pbr038805.1(1.21869266999),Pbr009527.1(1.65151485704),Pbr010903.1(-2.03478967923),Pbr038665.1(1.61562696952),Pbr013188.1(-1.02104913846)
ko04020	Calcium signaling pathway	10/430	85/4289	0.345562	0.660492	Pbr010446.1(-6.17645911503),Pbr000148.1(1.51914408454),Pbr013591.1(-1.7852192825),Pbr013919.1(-1.31449376081),Pbr038805.1(1.21869266999),Pbr009527.1(1.65151485704),Pbr010903.1(-2.03478967923),Pbr039714.1(1.13332584254),Pbr023540.3(-1.01584885185),Pbr041174.1(-1.0839591166)	Pbr010446.1(-6.17645911503),Pbr000148.1(1.51914408454),Pbr013591.1(-1.7852192825),Pbr013919.1(-1.31449376081),Pbr038805.1(1.21869266999),Pbr009527.1(1.65151485704),Pbr010903.1(-2.03478967923),Pbr039714.1(1.13332584254),Pbr023540.3(-1.01584885185),Pbr041174.1(-1.0839591166)
ko00511	Other glycan degradation	3/430	21/4289	0.35313	0.665407	Pbr026599.1(1.26942310514),Pbr026452.2(1.01884942196),Pbr033206.1(1.88020343705)	Pbr026599.1(1.26942310514),Pbr026452.2(1.01884942196),Pbr033206.1(1.88020343705)
ko04120	Ubiquitin mediated proteolysis	17/430	153/4289	0.36374	0.665407	Pbr005908.1(-1.38593385806),Pbr022046.1(-1.17981483691),Pbr028474.1(-1.22193819214),Pbr028219.1(-1.38878737166),Pbr039997.1(2.23553788571),Pbr020740.1(2.4336370491),Pbr017901.1(1.85463146372),Pbr016259.1(2.40974788247),Pbr027637.1(1.64319903332),Pbr013466.3(2.30253249093),Pbr034367.1(1.00437527062),Pbr032386.3(2.10738988501),Pbr004637.1(-1.18918219104),Pbr040529.1(2.09707970123),Pbr031559.1(1.190…	Pbr005908.1(-1.38593385806),Pbr022046.1(-1.17981483691),Pbr028474.1(-1.22193819214),Pbr028219.1(-1.38878737166),Pbr039997.1(2.23553788571),Pbr020740.1(2.4336370491),Pbr017901.1(1.85463146372),Pbr016259.1(2.40974788247),Pbr027637.1(1.64319903332),Pbr013466.3(2.30253249093),Pbr034367.1(1.00437527062),Pbr032386.3(2.10738988501),Pbr004637.1(-1.18918219104),Pbr040529.1(2.09707970123),Pbr031559.1(1.190…
ko04810	Regulation of actin cytoskeleton	9/430	77/4289	0.365644	0.665407	Pbr029513.1(1.28163255938),Pbr027365.1(1.41106090172),Pbr020850.1(1.05060416855),Pbr015474.1(1.99168814036),Pbr015540.1(2.70718528526),Pbr029007.1(1.11472599715),Pbr042283.1(1.02584232786),Pbr023428.1(1.8405436386),Pbr034196.1(-1.35783294844)	Pbr029513.1(1.28163255938),Pbr027365.1(1.41106090172),Pbr020850.1(1.05060416855),Pbr015474.1(1.99168814036),Pbr015540.1(2.70718528526),Pbr029007.1(1.11472599715),Pbr042283.1(1.02584232786),Pbr023428.1(1.8405436386),Pbr034196.1(-1.35783294844)
ko00980	Metabolism of xenobiotics by cytochrome P450	13/430	115/4289	0.366456	0.665407	Pbr000926.1(1.04223771336),Pbr039986.1(4.25718737771),Pbr009449.1(1.53147751863),Pbr022010.1(-1.30153596267),Pbr027753.1(17.6824620126),Pbr018303.1(-1.64415355571),Pbr007397.1(1.55779552255),Pbr025554.1(-1.26912917851),Pbr007219.1(1.94207532565),Pbr009451.1(1.63731825431),Pbr014256.1(2.30526724894),Pbr003210.1(2.92062071724),Pbr025679.1(-1.47867988111)	Pbr000926.1(1.04223771336),Pbr039986.1(4.25718737771),Pbr009449.1(1.53147751863),Pbr022010.1(-1.30153596267),Pbr027753.1(17.6824620126),Pbr018303.1(-1.64415355571),Pbr007397.1(1.55779552255),Pbr025554.1(-1.26912917851),Pbr007219.1(1.94207532565),Pbr009451.1(1.63731825431),Pbr014256.1(2.30526724894),Pbr003210.1(2.92062071724),Pbr025679.1(-1.47867988111)
ko04110	Cell cycle	13/430	116/4289	0.378596	0.673217	Pbr042159.1(-1.58314477761),Pbr026853.2(2.4410141163),Pbr039997.1(2.23553788571),Pbr015121.1(2.36243728399),Pbr008169.1(2.22425623147),Pbr036774.1(2.28645550958),Pbr010366.1(2.09453730302),Pbr036249.1(2.28778113374),Pbr013466.3(2.30253249093),Pbr032386.3(2.10738988501),Pbr040627.1(1.24354005524),Pbr039865.1(-1.2008212235),Pbr009388.1(1.52901472536)	Pbr042159.1(-1.58314477761),Pbr026853.2(2.4410141163),Pbr039997.1(2.23553788571),Pbr015121.1(2.36243728399),Pbr008169.1(2.22425623147),Pbr036774.1(2.28645550958),Pbr010366.1(2.09453730302),Pbr036249.1(2.28778113374),Pbr013466.3(2.30253249093),Pbr032386.3(2.10738988501),Pbr040627.1(1.24354005524),Pbr039865.1(-1.2008212235),Pbr009388.1(1.52901472536)
ko00514	Other types of O-glycan biosynthesis	2/430	13/4289	0.380026	0.673217	Pbr035380.1(1.00419077453),Pbr042202.1(-1.129336472)	Pbr035380.1(1.00419077453),Pbr042202.1(-1.129336472)
ko00071	Fatty acid degradation	5/430	41/4289	0.393745	0.685415	Pbr022147.1(-1.52003365119),Pbr034873.1(1.04793366933),Pbr022506.1(1.242165161),Pbr039890.1(1.34426938586),Pbr025679.1(-1.47867988111)	Pbr022147.1(-1.52003365119),Pbr034873.1(1.04793366933),Pbr022506.1(1.242165161),Pbr039890.1(1.34426938586),Pbr025679.1(-1.47867988111)
ko00534	Glycosaminoglycan biosynthesis - heparan sulfate / heparin	3/430	23/4289	0.409854	0.685415	Pbr009492.1(2.10218869144),Pbr039721.1(1.65113998418),Pbr022253.1(1.90173485625)	Pbr009492.1(2.10218869144),Pbr039721.1(1.65113998418),Pbr022253.1(1.90173485625)
ko00232	Caffeine metabolism	1/430	5/4289	0.410504	0.685415	Pbr029589.1(6.44998116624)	Pbr029589.1(6.44998116624)
ko00626	Naphthalene degradation	1/430	5/4289	0.410504	0.685415	Pbr025679.1(-1.47867988111)	Pbr025679.1(-1.47867988111)
ko00785	Lipoic acid metabolism	1/430	5/4289	0.410504	0.685415	Pbr002636.1(-1.23483954918)	Pbr002636.1(-1.23483954918)
ko02020	Two-component system	2/430	14/4289	0.41687	0.688135	Pbr014749.1(2.15328727494),Pbr012616.2(-1.00278352239)	Pbr014749.1(2.15328727494),Pbr012616.2(-1.00278352239)
ko04013	MAPK signaling pathway - fly	9/430	81/4289	0.425117	0.68817	Pbr027365.1(1.41106090172),Pbr028474.1(-1.22193819214),Pbr015474.1(1.99168814036),Pbr020740.1(2.4336370491),Pbr025104.1(1.9329070917),Pbr015540.1(2.70718528526),Pbr023428.1(1.8405436386),Pbr037815.1(2.9470888732),Pbr031559.1(1.19070179763)	Pbr027365.1(1.41106090172),Pbr028474.1(-1.22193819214),Pbr015474.1(1.99168814036),Pbr020740.1(2.4336370491),Pbr025104.1(1.9329070917),Pbr015540.1(2.70718528526),Pbr023428.1(1.8405436386),Pbr037815.1(2.9470888732),Pbr031559.1(1.19070179763)
ko04111	Cell cycle - yeast	10/430	91/4289	0.429628	0.68817	Pbr016631.2(1.67749590225),Pbr026618.1(1.16221252825),Pbr026853.2(2.4410141163),Pbr039997.1(2.23553788571),Pbr008169.1(2.22425623147),Pbr036249.1(2.28778113374),Pbr041821.1(1.87426600028),Pbr013466.3(2.30253249093),Pbr032386.3(2.10738988501),Pbr009388.1(1.52901472536)	Pbr016631.2(1.67749590225),Pbr026618.1(1.16221252825),Pbr026853.2(2.4410141163),Pbr039997.1(2.23553788571),Pbr008169.1(2.22425623147),Pbr036249.1(2.28778113374),Pbr041821.1(1.87426600028),Pbr013466.3(2.30253249093),Pbr032386.3(2.10738988501),Pbr009388.1(1.52901472536)
ko04024	cAMP signaling pathway	11/430	101/4289	0.433482	0.68817	Pbr010446.1(-6.17645911503),Pbr000148.1(1.51914408454),Pbr015474.1(1.99168814036),Pbr015540.1(2.70718528526),Pbr013919.1(-1.31449376081),Pbr038805.1(1.21869266999),Pbr022506.1(1.242165161),Pbr039714.1(1.13332584254),Pbr023428.1(1.8405436386),Pbr023540.3(-1.01584885185),Pbr022827.1(2.46074606611)	Pbr010446.1(-6.17645911503),Pbr000148.1(1.51914408454),Pbr015474.1(1.99168814036),Pbr015540.1(2.70718528526),Pbr013919.1(-1.31449376081),Pbr038805.1(1.21869266999),Pbr022506.1(1.242165161),Pbr039714.1(1.13332584254),Pbr023428.1(1.8405436386),Pbr023540.3(-1.01584885185),Pbr022827.1(2.46074606611)
ko04144	Endocytosis	16/430	150/4289	0.435841	0.68817	Pbr028990.2(1.16652546157),Pbr026745.1(-1.16492158763),Pbr027365.1(1.41106090172),Pbr027699.1(2.72511675049),Pbr035263.1(1.86134219396),Pbr024470.1(1.23755274856),Pbr000431.1(1.54119105038),Pbr000291.1(1.00240183325),Pbr017682.1(1.31198648272),Pbr031962.1(1.17432019543),Pbr017123.1(-2.13597704892),Pbr004244.1(1.05966597529),Pbr007374.1(-1.42512206588),Pbr016188.1(1.3546178009),Pbr020382.1(1.14378…	Pbr028990.2(1.16652546157),Pbr026745.1(-1.16492158763),Pbr027365.1(1.41106090172),Pbr027699.1(2.72511675049),Pbr035263.1(1.86134219396),Pbr024470.1(1.23755274856),Pbr000431.1(1.54119105038),Pbr000291.1(1.00240183325),Pbr017682.1(1.31198648272),Pbr031962.1(1.17432019543),Pbr017123.1(-2.13597704892),Pbr004244.1(1.05966597529),Pbr007374.1(-1.42512206588),Pbr016188.1(1.3546178009),Pbr020382.1(1.14378…
ko04510	Focal adhesion	7/430	63/4289	0.4472	0.698512	Pbr029513.1(1.28163255938),Pbr027365.1(1.41106090172),Pbr015474.1(1.99168814036),Pbr015540.1(2.70718528526),Pbr027856.1(-1.32824293036),Pbr023428.1(1.8405436386),Pbr009588.1(-1.11501454354)	Pbr029513.1(1.28163255938),Pbr027365.1(1.41106090172),Pbr015474.1(1.99168814036),Pbr015540.1(2.70718528526),Pbr027856.1(-1.32824293036),Pbr023428.1(1.8405436386),Pbr009588.1(-1.11501454354)
ko01210	2-Oxocarboxylic acid metabolism	3/430	25/4289	0.46497	0.718542	Pbr012630.1(1.2838056962),Pbr035525.1(-1.25552861023),Pbr027676.1(1.34816613197)	Pbr012630.1(1.2838056962),Pbr035525.1(-1.25552861023),Pbr027676.1(1.34816613197)
ko00250	Alanine, aspartate and glutamate metabolism	5/430	45/4289	0.475611	0.72725	Pbr014749.1(2.15328727494),Pbr036913.1(-1.05151791745),Pbr013021.1(2.55374639193),Pbr012616.2(-1.00278352239),Pbr031250.1(-1.01541504503)	Pbr014749.1(2.15328727494),Pbr036913.1(-1.05151791745),Pbr013021.1(2.55374639193),Pbr012616.2(-1.00278352239),Pbr031250.1(-1.01541504503)
ko04130	SNARE interactions in vesicular transport	5/430	47/4289	0.515231	0.775108	Pbr034947.1(2.93196660737),Pbr007709.1(1.43051349024),Pbr015471.1(1.88521828896),Pbr030111.1(1.1641760076),Pbr033890.1(2.12547885765)	Pbr034947.1(2.93196660737),Pbr007709.1(1.43051349024),Pbr015471.1(1.88521828896),Pbr030111.1(1.1641760076),Pbr033890.1(2.12547885765)
ko04668	TNF signaling pathway	2/430	17/4289	0.520044	0.775108	Pbr015540.1(2.70718528526),Pbr023428.1(1.8405436386)	Pbr015540.1(2.70718528526),Pbr023428.1(1.8405436386)
ko00601	Glycosphingolipid biosynthesis - lacto and neolacto series	1/430	7/4289	0.522917	0.775108	Pbr021101.1(1.18195042215)	Pbr021101.1(1.18195042215)
ko00600	Sphingolipid metabolism	4/430	38/4289	0.537949	0.789335	Pbr039674.1(1.10434432563),Pbr026599.1(1.26942310514),Pbr035944.1(1.04709695115),Pbr033206.1(1.88020343705)	Pbr039674.1(1.10434432563),Pbr026599.1(1.26942310514),Pbr035944.1(1.04709695115),Pbr033206.1(1.88020343705)
ko03040	Spliceosome	20/430	201/4289	0.550922	0.800286	Pbr027977.1(-1.70781227957),Pbr028968.2(-1.07952231427),Pbr034866.1(-1.43591043043),Pbr041791.1(-1.02754246366),Pbr020377.1(-3.31200507225),Pbr017682.1(1.31198648272),Pbr038878.1(-1.48319660779),Pbr004804.1(-2.85630454951),Pbr030651.1(1.46781397967),Pbr016038.2(-1.02116712062),Pbr007374.1(-1.42512206588),Pbr004445.1(-1.71021710501),Pbr039860.1(1.39166893017),Pbr017125.1(2.83161945483),Pbr007551.1…	Pbr027977.1(-1.70781227957),Pbr028968.2(-1.07952231427),Pbr034866.1(-1.43591043043),Pbr041791.1(-1.02754246366),Pbr020377.1(-3.31200507225),Pbr017682.1(1.31198648272),Pbr038878.1(-1.48319660779),Pbr004804.1(-2.85630454951),Pbr030651.1(1.46781397967),Pbr016038.2(-1.02116712062),Pbr007374.1(-1.42512206588),Pbr004445.1(-1.71021710501),Pbr039860.1(1.39166893017),Pbr017125.1(2.83161945483),Pbr007551.1…
ko00604	Glycosphingolipid biosynthesis - ganglio series	1/430	8/4289	0.570826	0.806926	Pbr026452.2(1.01884942196)	Pbr026452.2(1.01884942196)
ko00750	Vitamin B6 metabolism	1/430	8/4289	0.570826	0.806926	Pbr029022.1(1.19171261439)	Pbr029022.1(1.19171261439)
ko00680	Methane metabolism	5/430	50/4289	0.572158	0.806926	Pbr010532.1(-1.64196213585),Pbr016484.1(1.81149825168),Pbr004667.1(1.28982459241),Pbr013991.1(1.29265435836),Pbr040110.1(1.45161163195)	Pbr010532.1(-1.64196213585),Pbr016484.1(1.81149825168),Pbr004667.1(1.28982459241),Pbr013991.1(1.29265435836),Pbr040110.1(1.45161163195)
ko01040	Biosynthesis of unsaturated fatty acids	3/430	30/4289	0.591213	0.825783	Pbr005591.1(1.03894748186),Pbr022506.1(1.242165161),Pbr029449.1(1.28239262726)	Pbr005591.1(1.03894748186),Pbr022506.1(1.242165161),Pbr029449.1(1.28239262726)
ko04014	Ras signaling pathway	4/430	42/4289	0.619506	0.849067	Pbr015474.1(1.99168814036),Pbr015540.1(2.70718528526),Pbr038805.1(1.21869266999),Pbr023428.1(1.8405436386)	Pbr015474.1(1.99168814036),Pbr015540.1(2.70718528526),Pbr038805.1(1.21869266999),Pbr023428.1(1.8405436386)
ko04071	Sphingolipid signaling pathway	7/430	74/4289	0.622845	0.849067	Pbr015474.1(1.99168814036),Pbr015540.1(2.70718528526),Pbr000123.1(1.92169533015),Pbr035944.1(1.04709695115),Pbr011221.1(1.09019531853),Pbr023428.1(1.8405436386),Pbr027266.1(1.07655008927)	Pbr015474.1(1.99168814036),Pbr015540.1(2.70718528526),Pbr000123.1(1.92169533015),Pbr035944.1(1.04709695115),Pbr011221.1(1.09019531853),Pbr023428.1(1.8405436386),Pbr027266.1(1.07655008927)
ko01212	Fatty acid metabolism	5/430	53/4289	0.625418	0.849067	Pbr005591.1(1.03894748186),Pbr022506.1(1.242165161),Pbr033945.1(-1.09733546834),Pbr029449.1(1.28239262726),Pbr039890.1(1.34426938586)	Pbr005591.1(1.03894748186),Pbr022506.1(1.242165161),Pbr033945.1(-1.09733546834),Pbr029449.1(1.28239262726),Pbr039890.1(1.34426938586)
ko00770	Pantothenate and CoA biosynthesis	2/430	21/4289	0.637388	0.850829	Pbr037266.1(-1.26789534646),Pbr015595.1(-1.21806449921)	Pbr037266.1(-1.26789534646),Pbr015595.1(-1.21806449921)
ko04520	Adherens junction	4/430	43/4289	0.63843	0.850829	Pbr029513.1(1.28163255938),Pbr027365.1(1.41106090172),Pbr015474.1(1.99168814036),Pbr023428.1(1.8405436386)	Pbr029513.1(1.28163255938),Pbr027365.1(1.41106090172),Pbr015474.1(1.99168814036),Pbr023428.1(1.8405436386)
ko00591	Linoleic acid metabolism	1/430	10/4289	0.652721	0.861966	Pbr020886.1(2.17648456439)	Pbr020886.1(2.17648456439)
ko00240	Pyrimidine metabolism	10/430	111/4289	0.688206	0.864648	Pbr036266.1(1.84430790934),Pbr020086.2(-1.55181196739),Pbr039924.1(-1.02661587123),Pbr015619.1(-1.06789082138),Pbr014735.1(-1.41164464623),Pbr006149.1(1.17024696108),Pbr006298.1(-1.48471849212),Pbr014373.1(-1.27948861156),Pbr039903.1(-1.06493105399),Pbr031250.1(-1.01541504503)	Pbr036266.1(1.84430790934),Pbr020086.2(-1.55181196739),Pbr039924.1(-1.02661587123),Pbr015619.1(-1.06789082138),Pbr014735.1(-1.41164464623),Pbr006149.1(1.17024696108),Pbr006298.1(-1.48471849212),Pbr014373.1(-1.27948861156),Pbr039903.1(-1.06493105399),Pbr031250.1(-1.01541504503)
ko04151	PI3K-Akt signaling pathway	9/430	101/4289	0.696334	0.864648	Pbr015474.1(1.99168814036),Pbr015540.1(2.70718528526),Pbr021522.1(-3.43935528851),Pbr010851.1(-2.15875215487),Pbr021565.1(-3.44493674099),Pbr011221.1(1.09019531853),Pbr023428.1(1.8405436386),Pbr009229.1(1.44348559692),Pbr040627.1(1.24354005524)	Pbr015474.1(1.99168814036),Pbr015540.1(2.70718528526),Pbr021522.1(-3.43935528851),Pbr010851.1(-2.15875215487),Pbr021565.1(-3.44493674099),Pbr011221.1(1.09019531853),Pbr023428.1(1.8405436386),Pbr009229.1(1.44348559692),Pbr040627.1(1.24354005524)
ko03460	Fanconi anemia pathway	3/430	35/4289	0.696583	0.864648	Pbr035734.1(1.39151531757),Pbr002664.1(1.44726514586),Pbr024018.1(2.78648437011)	Pbr035734.1(1.39151531757),Pbr002664.1(1.44726514586),Pbr024018.1(2.78648437011)
ko00062	Fatty acid elongation	1/430	12/4289	0.719018	0.864648	Pbr033945.1(-1.09733546834)	Pbr033945.1(-1.09733546834)
ko00920	Sulfur metabolism	1/430	12/4289	0.719018	0.864648	Pbr014657.1(-1.12245953849)	Pbr014657.1(-1.12245953849)
ko04215	Apoptosis - multiple species	1/430	12/4289	0.719018	0.864648	Pbr016259.1(2.40974788247)	Pbr016259.1(2.40974788247)
ko04330	Notch signaling pathway	1/430	12/4289	0.719018	0.864648	Pbr039865.1(-1.2008212235)	Pbr039865.1(-1.2008212235)
ko00860	Porphyrin and chlorophyll metabolism	7/430	82/4289	0.728872	0.864648	Pbr000926.1(1.04223771336),Pbr039986.1(4.25718737771),Pbr009449.1(1.53147751863),Pbr007397.1(1.55779552255),Pbr014444.1(-1.13940405453),Pbr009451.1(1.63731825431),Pbr014256.1(2.30526724894)	Pbr000926.1(1.04223771336),Pbr039986.1(4.25718737771),Pbr009449.1(1.53147751863),Pbr007397.1(1.55779552255),Pbr014444.1(-1.13940405453),Pbr009451.1(1.63731825431),Pbr014256.1(2.30526724894)
ko00910	Nitrogen metabolism	2/430	25/4289	0.731026	0.864648	Pbr014749.1(2.15328727494),Pbr012616.2(-1.00278352239)	Pbr014749.1(2.15328727494),Pbr012616.2(-1.00278352239)
ko04022	cGMP - PKG signaling pathway	6/430	72/4289	0.742561	0.864648	Pbr013591.1(-1.7852192825),Pbr015540.1(2.70718528526),Pbr038805.1(1.21869266999),Pbr023428.1(1.8405436386),Pbr023540.3(-1.01584885185),Pbr041174.1(-1.0839591166)	Pbr013591.1(-1.7852192825),Pbr015540.1(2.70718528526),Pbr038805.1(1.21869266999),Pbr023428.1(1.8405436386),Pbr023540.3(-1.01584885185),Pbr041174.1(-1.0839591166)
ko00061	Fatty acid biosynthesis	1/430	13/4289	0.747267	0.864648	Pbr039890.1(1.34426938586)	Pbr039890.1(1.34426938586)
ko00072	Synthesis and degradation of ketone bodies	1/430	13/4289	0.747267	0.864648	Pbr032169.1(1.41058343253)	Pbr032169.1(1.41058343253)
ko03410	Base excision repair	2/430	27/4289	0.769633	0.864648	Pbr009024.1(1.00396106873),Pbr014148.1(1.82512218921)	Pbr009024.1(1.00396106873),Pbr014148.1(1.82512218921)
ko03430	Mismatch repair	2/430	27/4289	0.769633	0.864648	Pbr036772.2(1.32633372139),Pbr002664.1(1.44726514586)	Pbr036772.2(1.32633372139),Pbr002664.1(1.44726514586)
ko02024	Quorum sensing	1/430	14/4289	0.772682	0.864648	Pbr039890.1(1.34426938586)	Pbr039890.1(1.34426938586)
ko04214	Apoptosis - fly	3/430	40/4289	0.780065	0.864648	Pbr009024.1(1.00396106873),Pbr016259.1(2.40974788247),Pbr023428.1(1.8405436386)	Pbr009024.1(1.00396106873),Pbr016259.1(2.40974788247),Pbr023428.1(1.8405436386)
ko04142	Lysosome	12/430	143/4289	0.785504	0.864648	Pbr041509.1(-1.04202648386),Pbr037434.1(-1.1399650699),Pbr013288.1(1.04364956687),Pbr021378.1(1.14358987307),Pbr024013.2(1.26892125567),Pbr000123.1(1.92169533015),Pbr028334.1(-3.04939831502),Pbr032125.2(1.15403031615),Pbr026452.2(1.01884942196),Pbr038814.1(-2.33524138097),Pbr013798.1(-1.81647949722),Pbr015299.1(1.34578043409)	Pbr041509.1(-1.04202648386),Pbr037434.1(-1.1399650699),Pbr013288.1(1.04364956687),Pbr021378.1(1.14358987307),Pbr024013.2(1.26892125567),Pbr000123.1(1.92169533015),Pbr028334.1(-3.04939831502),Pbr032125.2(1.15403031615),Pbr026452.2(1.01884942196),Pbr038814.1(-2.33524138097),Pbr013798.1(-1.81647949722),Pbr015299.1(1.34578043409)
ko04145	Phagosome	11/430	132/4289	0.785783	0.864648	Pbr016911.1(1.33056207543),Pbr029513.1(1.28163255938),Pbr007700.2(1.00903798354),Pbr015474.1(1.99168814036),Pbr035936.1(1.04872660794),Pbr025964.1(1.20971681628),Pbr030161.1(1.73900998916),Pbr032812.1(-1.24630658138),Pbr024013.2(1.26892125567),Pbr012388.1(2.28309001479),Pbr015299.1(1.34578043409)	Pbr016911.1(1.33056207543),Pbr029513.1(1.28163255938),Pbr007700.2(1.00903798354),Pbr015474.1(1.99168814036),Pbr035936.1(1.04872660794),Pbr025964.1(1.20971681628),Pbr030161.1(1.73900998916),Pbr032812.1(-1.24630658138),Pbr024013.2(1.26892125567),Pbr012388.1(2.28309001479),Pbr015299.1(1.34578043409)
ko04530	Tight junction	4/430	53/4289	0.792912	0.864648	Pbr029513.1(1.28163255938),Pbr027365.1(1.41106090172),Pbr033085.1(2.05218002215),Pbr019316.1(1.83874564177)	Pbr029513.1(1.28163255938),Pbr027365.1(1.41106090172),Pbr033085.1(2.05218002215),Pbr019316.1(1.83874564177)
ko04072	Phospholipase D signaling pathway	2/430	29/4289	0.803328	0.864648	Pbr015540.1(2.70718528526),Pbr023428.1(1.8405436386)	Pbr015540.1(2.70718528526),Pbr023428.1(1.8405436386)
ko00982	Drug metabolism - cytochrome P450	8/430	101/4289	0.808304	0.864648	Pbr000926.1(1.04223771336),Pbr039986.1(4.25718737771),Pbr009449.1(1.53147751863),Pbr007397.1(1.55779552255),Pbr025554.1(-1.26912917851),Pbr009451.1(1.63731825431),Pbr014256.1(2.30526724894),Pbr025679.1(-1.47867988111)	Pbr000926.1(1.04223771336),Pbr039986.1(4.25718737771),Pbr009449.1(1.53147751863),Pbr007397.1(1.55779552255),Pbr025554.1(-1.26912917851),Pbr009451.1(1.63731825431),Pbr014256.1(2.30526724894),Pbr025679.1(-1.47867988111)
ko00531	Glycosaminoglycan degradation	1/430	16/4289	0.816117	0.864648	Pbr026452.2(1.01884942196)	Pbr026452.2(1.01884942196)
ko04011	MAPK signaling pathway - yeast	3/430	43/4289	0.820424	0.864648	Pbr038704.1(1.37129884537),Pbr023428.1(1.8405436386),Pbr040627.1(1.24354005524)	Pbr038704.1(1.37129884537),Pbr023428.1(1.8405436386),Pbr040627.1(1.24354005524)
ko04550	Signaling pathways regulating pluripotency of stem cells	3/430	44/4289	0.832402	0.864648	Pbr015540.1(2.70718528526),Pbr023428.1(1.8405436386),Pbr019357.1(-1.19812151937)	Pbr015540.1(2.70718528526),Pbr023428.1(1.8405436386),Pbr019357.1(-1.19812151937)
ko03030	DNA replication	3/430	45/4289	0.843687	0.864648	Pbr036266.1(1.84430790934),Pbr036772.2(1.32633372139),Pbr002664.1(1.44726514586)	Pbr036266.1(1.84430790934),Pbr036772.2(1.32633372139),Pbr002664.1(1.44726514586)
ko04113	Meiosis - yeast	5/430	70/4289	0.845024	0.864648	Pbr026618.1(1.16221252825),Pbr026853.2(2.4410141163),Pbr039997.1(2.23553788571),Pbr036249.1(2.28778113374),Pbr013466.3(2.30253249093)	Pbr026618.1(1.16221252825),Pbr026853.2(2.4410141163),Pbr039997.1(2.23553788571),Pbr036249.1(2.28778113374),Pbr013466.3(2.30253249093)
ko03020	RNA polymerase	3/430	46/4289	0.85431	0.864648	Pbr039924.1(-1.02661587123),Pbr015619.1(-1.06789082138),Pbr039903.1(-1.06493105399)	Pbr039924.1(-1.02661587123),Pbr015619.1(-1.06789082138),Pbr039903.1(-1.06493105399)
ko00650	Butanoate metabolism	1/430	19/4289	0.866242	0.864648	Pbr032169.1(1.41058343253)	Pbr032169.1(1.41058343253)
ko00513	Various types of N-glycan biosynthesis	2/430	34/4289	0.869133	0.864648	Pbr026452.2(1.01884942196),Pbr034090.1(-1.2499382043)	Pbr026452.2(1.01884942196),Pbr034090.1(-1.2499382043)
ko04064	NF-kappa B signaling pathway	12/430	159/4289	0.88748	0.864648	Pbr032288.1(-1.25131544404),Pbr026481.1(-1.05680219604),Pbr016767.1(3.51665600548),Pbr032378.1(-1.09512906948),Pbr031704.1(-1.30991022483),Pbr040517.1(2.04102619982),Pbr011494.1(1.0227106567),Pbr032940.1(1.13291425556),Pbr041459.1(1.51586366539),Pbr016772.1(3.50793423124),Pbr007250.1(2.35661338699),Pbr010341.1(1.01729541682)	Pbr032288.1(-1.25131544404),Pbr026481.1(-1.05680219604),Pbr016767.1(3.51665600548),Pbr032378.1(-1.09512906948),Pbr031704.1(-1.30991022483),Pbr040517.1(2.04102619982),Pbr011494.1(1.0227106567),Pbr032940.1(1.13291425556),Pbr041459.1(1.51586366539),Pbr016772.1(3.50793423124),Pbr007250.1(2.35661338699),Pbr010341.1(1.01729541682)
ko00565	Ether lipid metabolism	1/430	21/4289	0.891828	0.864648	Pbr039674.1(1.10434432563)	Pbr039674.1(1.10434432563)
ko04140	Regulation of autophagy	1/430	21/4289	0.891828	0.864648	Pbr042881.1(-1.67864000851)	Pbr042881.1(-1.67864000851)
ko03050	Proteasome	5/430	77/4289	0.897806	0.864648	Pbr037579.1(1.27169010054),Pbr023147.1(1.52539486154),Pbr034824.1(1.44257250211),Pbr005934.1(1.0154645484),Pbr007517.1(1.15766832282)	Pbr037579.1(1.27169010054),Pbr023147.1(1.52539486154),Pbr034824.1(1.44257250211),Pbr005934.1(1.0154645484),Pbr007517.1(1.15766832282)
ko04115	p53 signaling pathway	2/430	37/4289	0.898229	0.864648	Pbr014735.1(-1.41164464623),Pbr006298.1(-1.48471849212)	Pbr014735.1(-1.41164464623),Pbr006298.1(-1.48471849212)
ko04141	Protein processing in endoplasmic reticulum	15/430	196/4289	0.898789	0.864648	Pbr028474.1(-1.22193819214),Pbr028219.1(-1.38878737166),Pbr020740.1(2.4336370491),Pbr017682.1(1.31198648272),Pbr032812.1(-1.24630658138),Pbr021522.1(-3.43935528851),Pbr010851.1(-2.15875215487),Pbr021565.1(-3.44493674099),Pbr007374.1(-1.42512206588),Pbr031942.1(-1.18851638722),Pbr017241.1(-1.16820959018),Pbr033373.1(-1.32221306849),Pbr032362.1(-1.97635712368),Pbr031559.1(1.19070179763),Pbr024182.1…	Pbr028474.1(-1.22193819214),Pbr028219.1(-1.38878737166),Pbr020740.1(2.4336370491),Pbr017682.1(1.31198648272),Pbr032812.1(-1.24630658138),Pbr021522.1(-3.43935528851),Pbr010851.1(-2.15875215487),Pbr021565.1(-3.44493674099),Pbr007374.1(-1.42512206588),Pbr031942.1(-1.18851638722),Pbr017241.1(-1.16820959018),Pbr033373.1(-1.32221306849),Pbr032362.1(-1.97635712368),Pbr031559.1(1.19070179763),Pbr024182.1…
ko00603	Glycosphingolipid biosynthesis - globo series	1/430	22/4289	0.902726	0.864648	Pbr026452.2(1.01884942196)	Pbr026452.2(1.01884942196)
ko03440	Homologous recombination	1/430	23/4289	0.912529	0.864648	Pbr002664.1(1.44726514586)	Pbr002664.1(1.44726514586)
ko03008	Ribosome biogenesis in eukaryotes	6/430	98/4289	0.938191	0.864648	Pbr019771.2(1.37246895323),Pbr012013.1(-1.60894144288),Pbr021425.1(-1.61945562997),Pbr041936.1(-1.13479524228),Pbr018900.1(-1.49154850509),Pbr009066.1(-1.07408885765)	Pbr019771.2(1.37246895323),Pbr012013.1(-1.60894144288),Pbr021425.1(-1.61945562997),Pbr041936.1(-1.13479524228),Pbr018900.1(-1.49154850509),Pbr009066.1(-1.07408885765)
ko00640	Propanoate metabolism	1/430	29/4289	0.953779	0.864648	Pbr012181.3(1.65290577741)	Pbr012181.3(1.65290577741)
ko04350	TGF-beta signaling pathway	1/430	31/4289	0.96264	0.864648	Pbr023428.1(1.8405436386)	Pbr023428.1(1.8405436386)
ko00563	Glycosylphosphatidylinositol(GPI)-anchor biosynthesis	1/430	32/4289	0.966413	0.864648	Pbr020603.1(-1.00144330309)	Pbr020603.1(-1.00144330309)
ko04152	AMPK signaling pathway	6/430	108/4289	0.967155	0.864648	Pbr028990.2(1.16652546157),Pbr010532.1(-1.64196213585),Pbr026745.1(-1.16492158763),Pbr035263.1(1.86134219396),Pbr036774.1(2.28645550958),Pbr011221.1(1.09019531853)	Pbr028990.2(1.16652546157),Pbr010532.1(-1.64196213585),Pbr026745.1(-1.16492158763),Pbr035263.1(1.86134219396),Pbr036774.1(2.28645550958),Pbr011221.1(1.09019531853)
ko03420	Nucleotide excision repair	2/430	51/4289	0.970123	0.864648	Pbr036772.2(1.32633372139),Pbr002664.1(1.44726514586)	Pbr036772.2(1.32633372139),Pbr002664.1(1.44726514586)
ko00280	Valine, leucine and isoleucine degradation	2/430	52/4289	0.9727	0.864648	Pbr022147.1(-1.52003365119),Pbr034873.1(1.04793366933)	Pbr022147.1(-1.52003365119),Pbr034873.1(1.04793366933)
ko04310	Wnt signaling pathway	5/430	101/4289	0.979383	0.864648	Pbr000148.1(1.51914408454),Pbr015474.1(1.99168814036),Pbr013591.1(-1.7852192825),Pbr013919.1(-1.31449376081),Pbr039714.1(1.13332584254)	Pbr000148.1(1.51914408454),Pbr015474.1(1.99168814036),Pbr013591.1(-1.7852192825),Pbr013919.1(-1.31449376081),Pbr039714.1(1.13332584254)
ko03018	RNA degradation	5/430	102/4289	0.980806	0.864648	Pbr025694.1(-1.33690654251),Pbr041284.1(-2.31747338746),Pbr023683.1(-1.03096435428),Pbr015843.1(-1.00016857141),Pbr021149.1(-1.18899992114)	Pbr025694.1(-1.33690654251),Pbr041284.1(-2.31747338746),Pbr023683.1(-1.03096435428),Pbr015843.1(-1.00016857141),Pbr021149.1(-1.18899992114)
ko04068	FoxO signaling pathway	2/430	56/4289	0.981023	0.864648	Pbr015540.1(2.70718528526),Pbr023428.1(1.8405436386)	Pbr015540.1(2.70718528526),Pbr023428.1(1.8405436386)
ko04139	Regulation of mitophagy - yeast	1/430	38/4289	0.982277	0.864648	Pbr038704.1(1.37129884537)	Pbr038704.1(1.37129884537)
ko04150	mTOR signaling pathway	2/430	60/4289	0.986864	0.864648	Pbr015540.1(2.70718528526),Pbr023428.1(1.8405436386)	Pbr015540.1(2.70718528526),Pbr023428.1(1.8405436386)
ko04341	Hedgehog signaling pathway - Fly	1/430	42/4289	0.988433	0.864648	Pbr039991.1(2.56694866248)	Pbr039991.1(2.56694866248)
ko04391	Hippo signaling pathway -fly	2/430	63/4289	0.990056	0.864648	Pbr029513.1(1.28163255938),Pbr040627.1(1.24354005524)	Pbr029513.1(1.28163255938),Pbr040627.1(1.24354005524)
ko00510	N-Glycan biosynthesis	1/430	47/4289	0.993219	0.864648	Pbr034090.1(-1.2499382043)	Pbr034090.1(-1.2499382043)
ko03013	RNA transport	11/430	201/4289	0.99362	0.864648	Pbr025694.1(-1.33690654251),Pbr034452.1(-1.16090615818),Pbr010521.1(1.2071748878),Pbr033681.1(-1.27767499468),Pbr004201.3(-1.23669848658),Pbr030912.1(1.04653966951),Pbr039715.1(3.69621031824),Pbr033900.1(-1.16556075633),Pbr002602.1(-1.08718373797),Pbr029031.1(-1.39755369008),Pbr030904.1(1.05729696841)	Pbr025694.1(-1.33690654251),Pbr034452.1(-1.16090615818),Pbr010521.1(1.2071748878),Pbr033681.1(-1.27767499468),Pbr004201.3(-1.23669848658),Pbr030912.1(1.04653966951),Pbr039715.1(3.69621031824),Pbr033900.1(-1.16556075633),Pbr002602.1(-1.08718373797),Pbr029031.1(-1.39755369008),Pbr030904.1(1.05729696841)
ko04390	Hippo signaling pathway	2/430	69/4289	0.994335	0.864648	Pbr029513.1(1.28163255938),Pbr040627.1(1.24354005524)	Pbr029513.1(1.28163255938),Pbr040627.1(1.24354005524)
ko00970	Aminoacyl-tRNA biosynthesis	1/430	54/4289	0.996793	0.864648	Pbr003184.1(-1.42470494515)	Pbr003184.1(-1.42470494515)
ko03015	mRNA surveillance pathway	4/430	133/4289	0.999551	0.864648	Pbr025694.1(-1.33690654251),Pbr039809.1(1.4612215663),Pbr011221.1(1.09019531853),Pbr031304.1(-1.18654488035)	Pbr025694.1(-1.33690654251),Pbr039809.1(1.4612215663),Pbr011221.1(1.09019531853),Pbr031304.1(-1.18654488035)
ko03010	Ribosome	15/430	302/4289	0.999671	0.864648	Pbr002899.1(-1.46354491387),Pbr001407.1(-2.32342465826),Pbr019734.1(1.14220838036),Pbr032732.1(-1.26897718114),Pbr010940.1(-1.2032277497),Pbr034323.1(-1.21592796024),Pbr003003.1(1.17118239795),Pbr015380.1(-1.12970567206),Pbr023260.1(-1.46876991231),Pbr004943.1(-1.31097391099),Pbr034265.1(1.00665067343),Pbr025490.1(-1.60446729873),Pbr025757.1(-1.04643590605),Pbr037783.1(-5.55176623558),Pbr032914.1…	Pbr002899.1(-1.46354491387),Pbr001407.1(-2.32342465826),Pbr019734.1(1.14220838036),Pbr032732.1(-1.26897718114),Pbr010940.1(-1.2032277497),Pbr034323.1(-1.21592796024),Pbr003003.1(1.17118239795),Pbr015380.1(-1.12970567206),Pbr023260.1(-1.46876991231),Pbr004943.1(-1.31097391099),Pbr034265.1(1.00665067343),Pbr025490.1(-1.60446729873),Pbr025757.1(-1.04643590605),Pbr037783.1(-5.55176623558),Pbr032914.1…
ko00190	Oxidative phosphorylation	1/430	103/4289	0.999984	0.864648	Pbr039787.1(1.0428626912)	Pbr039787.1(1.0428626912)

## Sheet: 7_vs_15.sign_KEGG_enrichment
id	Description	Significant	Annotated	Pvalue	Qvalue	Signi_id	Signi_symbol
ko00680	Methane metabolism	17/430	50/4289	3.29316e-06	0.000235944	Pbr016484.1(2.23328157572),Pbr032451.1(1.31133502051),Pbr037943.1(2.35936472422),Pbr028610.1(2.62850353356),Pbr025526.1(1.63013135359),Pbr021917.1(1.04042708159),Pbr008761.1(2.23270733778),Pbr030489.1(-2.4464992592),Pbr001360.1(-1.86175608447),Pbr040110.1(1.2574430309),Pbr017545.1(1.06936723777),Pbr007839.1(2.13801938224),Pbr011138.1(2.20423641343),Pbr020223.1(1.83274260673),Pbr005501.1(1.9980483…	Pbr016484.1(2.23328157572),Pbr032451.1(1.31133502051),Pbr037943.1(2.35936472422),Pbr028610.1(2.62850353356),Pbr025526.1(1.63013135359),Pbr021917.1(1.04042708159),Pbr008761.1(2.23270733778),Pbr030489.1(-2.4464992592),Pbr001360.1(-1.86175608447),Pbr040110.1(1.2574430309),Pbr017545.1(1.06936723777),Pbr007839.1(2.13801938224),Pbr011138.1(2.20423641343),Pbr020223.1(1.83274260673),Pbr005501.1(1.9980483…
ko01230	Biosynthesis of amino acids	32/430	138/4289	3.39616e-06	0.000235944	Pbr001686.1(2.76586032786),Pbr022812.1(-1.3094947632),Pbr016484.1(2.23328157572),Pbr032451.1(1.31133502051),Pbr016294.2(-1.28802428481),Pbr037943.1(2.35936472422),Pbr037756.1(1.64009005238),Pbr028610.1(2.62850353356),Pbr018101.1(-1.28108275158),Pbr025526.1(1.63013135359),Pbr036571.1(1.32822646334),Pbr006002.1(2.67711117076),Pbr011397.1(-2.46162989371),Pbr026061.1(2.70256770471),Pbr008761.1(2.2327…	Pbr001686.1(2.76586032786),Pbr022812.1(-1.3094947632),Pbr016484.1(2.23328157572),Pbr032451.1(1.31133502051),Pbr016294.2(-1.28802428481),Pbr037943.1(2.35936472422),Pbr037756.1(1.64009005238),Pbr028610.1(2.62850353356),Pbr018101.1(-1.28108275158),Pbr025526.1(1.63013135359),Pbr036571.1(1.32822646334),Pbr006002.1(2.67711117076),Pbr011397.1(-2.46162989371),Pbr026061.1(2.70256770471),Pbr008761.1(2.2327…
ko00330	Arginine and proline metabolism	16/430	51/4289	2.06166e-05	0.000954873	Pbr026261.1(1.07537281857),Pbr022812.1(-1.3094947632),Pbr022746.1(1.14133564141),Pbr011397.1(-2.46162989371),Pbr022239.1(-2.80546494592),Pbr030027.1(-1.13769056969),Pbr035890.1(-6.08941688886),Pbr009652.1(1.07878993736),Pbr022893.1(-1.168917788),Pbr008104.4(-2.50316275784),Pbr041456.1(1.08117084711),Pbr015601.1(1.22382942477),Pbr027745.1(-2.07816874684),Pbr016551.1(3.09482002327),Pbr005792.1(3.86…	Pbr026261.1(1.07537281857),Pbr022812.1(-1.3094947632),Pbr022746.1(1.14133564141),Pbr011397.1(-2.46162989371),Pbr022239.1(-2.80546494592),Pbr030027.1(-1.13769056969),Pbr035890.1(-6.08941688886),Pbr009652.1(1.07878993736),Pbr022893.1(-1.168917788),Pbr008104.4(-2.50316275784),Pbr041456.1(1.08117084711),Pbr015601.1(1.22382942477),Pbr027745.1(-2.07816874684),Pbr016551.1(3.09482002327),Pbr005792.1(3.86…
ko00052	Galactose metabolism	14/430	43/4289	4.28421e-05	0.00121321	Pbr008471.1(1.08632089959),Pbr032451.1(1.31133502051),Pbr005841.1(1.47579803541),Pbr027411.1(1.19179361163),Pbr028610.1(2.62850353356),Pbr004126.1(1.10627575062),Pbr008761.1(2.23270733778),Pbr041854.1(-3.11190879275),Pbr039283.1(-2.2351776159),Pbr001360.1(-1.86175608447),Pbr041218.1(2.84257311675),Pbr026844.2(1.36105265553),Pbr035064.1(-3.00503727846),Pbr033724.1(1.10854044673)	Pbr008471.1(1.08632089959),Pbr032451.1(1.31133502051),Pbr005841.1(1.47579803541),Pbr027411.1(1.19179361163),Pbr028610.1(2.62850353356),Pbr004126.1(1.10627575062),Pbr008761.1(2.23270733778),Pbr041854.1(-3.11190879275),Pbr039283.1(-2.2351776159),Pbr001360.1(-1.86175608447),Pbr041218.1(2.84257311675),Pbr026844.2(1.36105265553),Pbr035064.1(-3.00503727846),Pbr033724.1(1.10854044673)
ko00270	Cysteine and methionine metabolism	19/430	71/4289	4.36573e-05	0.00121321	Pbr001686.1(2.76586032786),Pbr025793.1(-2.77942700598),Pbr022812.1(-1.3094947632),Pbr011763.1(2.3545018302),Pbr016485.1(1.20112312733),Pbr037756.1(1.64009005238),Pbr002553.1(-1.00137095701),Pbr022774.1(-1.1662058363),Pbr022746.1(1.14133564141),Pbr018845.1(1.18500092139),Pbr036571.1(1.32822646334),Pbr006002.1(2.67711117076),Pbr026061.1(2.70256770471),Pbr007723.1(1.65218030675),Pbr012181.3(-1.35797…	Pbr001686.1(2.76586032786),Pbr025793.1(-2.77942700598),Pbr022812.1(-1.3094947632),Pbr011763.1(2.3545018302),Pbr016485.1(1.20112312733),Pbr037756.1(1.64009005238),Pbr002553.1(-1.00137095701),Pbr022774.1(-1.1662058363),Pbr022746.1(1.14133564141),Pbr018845.1(1.18500092139),Pbr036571.1(1.32822646334),Pbr006002.1(2.67711117076),Pbr026061.1(2.70256770471),Pbr007723.1(1.65218030675),Pbr012181.3(-1.35797…
ko00520	Amino sugar and nucleotide sugar metabolism	16/430	58/4289	0.000118326	0.00262785	Pbr032352.1(1.39184557552),Pbr030533.1(-3.25542339804),Pbr008471.1(1.08632089959),Pbr005841.1(1.47579803541),Pbr020841.1(2.98601727553),Pbr028217.1(1.8038948184),Pbr020545.1(-2.18146685609),Pbr026364.1(1.04954295027),Pbr007232.1(2.09518152361),Pbr039283.1(-2.2351776159),Pbr030107.1(1.88501478173),Pbr013317.1(1.17548434546),Pbr041218.1(2.84257311675),Pbr035064.1(-3.00503727846),Pbr029953.1(2.20257…	Pbr032352.1(1.39184557552),Pbr030533.1(-3.25542339804),Pbr008471.1(1.08632089959),Pbr005841.1(1.47579803541),Pbr020841.1(2.98601727553),Pbr028217.1(1.8038948184),Pbr020545.1(-2.18146685609),Pbr026364.1(1.04954295027),Pbr007232.1(2.09518152361),Pbr039283.1(-2.2351776159),Pbr030107.1(1.88501478173),Pbr013317.1(1.17548434546),Pbr041218.1(2.84257311675),Pbr035064.1(-3.00503727846),Pbr029953.1(2.20257…
ko00260	Glycine, serine and threonine metabolism	17/430	65/4289	0.000150074	0.00262785	Pbr032485.1(1.84339651825),Pbr019172.1(-1.40219897666),Pbr016484.1(2.23328157572),Pbr019837.1(1.16452970009),Pbr037943.1(2.35936472422),Pbr030236.1(-2.48066249427),Pbr025526.1(1.63013135359),Pbr030489.1(-2.4464992592),Pbr040110.1(1.2574430309),Pbr018135.1(-6.44707636936),Pbr021443.1(1.7343736364),Pbr018157.1(-6.75647289589),Pbr007839.1(2.13801938224),Pbr011138.1(2.20423641343),Pbr027745.1(-2.0781…	Pbr032485.1(1.84339651825),Pbr019172.1(-1.40219897666),Pbr016484.1(2.23328157572),Pbr019837.1(1.16452970009),Pbr037943.1(2.35936472422),Pbr030236.1(-2.48066249427),Pbr025526.1(1.63013135359),Pbr030489.1(-2.4464992592),Pbr040110.1(1.2574430309),Pbr018135.1(-6.44707636936),Pbr021443.1(1.7343736364),Pbr018157.1(-6.75647289589),Pbr007839.1(2.13801938224),Pbr011138.1(2.20423641343),Pbr027745.1(-2.0781…
ko00981	Insect hormone biosynthesis	5/430	7/4289	0.000175308	0.00262785	Pbr036476.1(-1.30084052516),Pbr002838.1(-2.03452568037),Pbr019967.1(-5.19409710869),Pbr016957.1(-4.27162580303),Pbr036546.1(-1.29082324455)	Pbr036476.1(-1.30084052516),Pbr002838.1(-2.03452568037),Pbr019967.1(-5.19409710869),Pbr016957.1(-4.27162580303),Pbr036546.1(-1.29082324455)
ko00360	Phenylalanine metabolism	7/430	14/4289	0.00017802	0.00262785	Pbr022812.1(-1.3094947632),Pbr024635.1(3.27632088405),Pbr010673.1(-1.43363692056),Pbr030350.1(-1.74878484764),Pbr002375.1(-1.90210215998),Pbr038270.1(-4.05406257036),Pbr025875.1(-1.15957173946)	Pbr022812.1(-1.3094947632),Pbr024635.1(3.27632088405),Pbr010673.1(-1.43363692056),Pbr030350.1(-1.74878484764),Pbr002375.1(-1.90210215998),Pbr038270.1(-4.05406257036),Pbr025875.1(-1.15957173946)
ko00240	Pyrimidine metabolism	24/430	111/4289	0.000189125	0.00262785	Pbr037059.1(1.37421169933),Pbr040592.1(2.12478652293),Pbr031063.1(1.78214296539),Pbr020086.2(4.05819559735),Pbr007671.1(1.2504456405),Pbr021156.1(1.30547631002),Pbr015619.1(1.75016120334),Pbr006359.1(3.83514934099),Pbr036890.1(2.89444967427),Pbr014417.1(3.87069238126),Pbr014735.1(1.53394161099),Pbr024622.1(2.88852149989),Pbr005248.1(2.4356097086),Pbr035642.1(2.05146669193),Pbr035444.1(2.800659382…	Pbr037059.1(1.37421169933),Pbr040592.1(2.12478652293),Pbr031063.1(1.78214296539),Pbr020086.2(4.05819559735),Pbr007671.1(1.2504456405),Pbr021156.1(1.30547631002),Pbr015619.1(1.75016120334),Pbr006359.1(3.83514934099),Pbr036890.1(2.89444967427),Pbr014417.1(3.87069238126),Pbr014735.1(1.53394161099),Pbr024622.1(2.88852149989),Pbr005248.1(2.4356097086),Pbr035642.1(2.05146669193),Pbr035444.1(2.800659382…
ko00010	Glycolysis / Gluconeogenesis	19/430	85/4289	0.00056528	0.00714038	Pbr035887.1(5.06297741809),Pbr032451.1(1.31133502051),Pbr005841.1(1.47579803541),Pbr028610.1(2.62850353356),Pbr021917.1(1.04042708159),Pbr008761.1(2.23270733778),Pbr042781.1(-4.6209435281),Pbr041854.1(-3.11190879275),Pbr042887.1(-1.41760459695),Pbr001360.1(-1.86175608447),Pbr017545.1(1.06936723777),Pbr012181.3(-1.35797237105),Pbr021042.1(1.07643772704),Pbr011138.1(2.20423641343),Pbr020223.1(1.832…	Pbr035887.1(5.06297741809),Pbr032451.1(1.31133502051),Pbr005841.1(1.47579803541),Pbr028610.1(2.62850353356),Pbr021917.1(1.04042708159),Pbr008761.1(2.23270733778),Pbr042781.1(-4.6209435281),Pbr041854.1(-3.11190879275),Pbr042887.1(-1.41760459695),Pbr001360.1(-1.86175608447),Pbr017545.1(1.06936723777),Pbr012181.3(-1.35797237105),Pbr021042.1(1.07643772704),Pbr011138.1(2.20423641343),Pbr020223.1(1.832…
ko00040	Pentose and glucuronate interconversions	22/430	106/4289	0.000635959	0.00736374	Pbr013913.1(1.03071764716),Pbr009446.1(1.25970892048),Pbr035887.1(5.06297741809),Pbr008471.1(1.08632089959),Pbr022043.1(-1.53324344521),Pbr014258.1(2.39408297926),Pbr039986.1(-1.08985941662),Pbr032776.1(1.18113907782),Pbr024572.1(2.51799387899),Pbr007397.1(-4.50344122578),Pbr024571.1(2.47625724736),Pbr007232.1(2.09518152361),Pbr042781.1(-4.6209435281),Pbr030107.1(1.88501478173),Pbr032773.1(-1.233…	Pbr013913.1(1.03071764716),Pbr009446.1(1.25970892048),Pbr035887.1(5.06297741809),Pbr008471.1(1.08632089959),Pbr022043.1(-1.53324344521),Pbr014258.1(2.39408297926),Pbr039986.1(-1.08985941662),Pbr032776.1(1.18113907782),Pbr024572.1(2.51799387899),Pbr007397.1(-4.50344122578),Pbr024571.1(2.47625724736),Pbr007232.1(2.09518152361),Pbr042781.1(-4.6209435281),Pbr030107.1(1.88501478173),Pbr032773.1(-1.233…
ko00100	Steroid biosynthesis	13/430	51/4289	0.00116351	0.011584	Pbr019793.1(1.03714864632),Pbr005493.1(1.10378335714),Pbr022344.1(1.17053137643),Pbr037838.1(1.97110265745),Pbr022530.1(-2.02299941472),Pbr025312.1(1.24892171649),Pbr036441.1(1.21959854641),Pbr022515.1(-2.02275664746),Pbr037004.1(-4.30614429516),Pbr041712.1(-3.31001579664),Pbr037977.1(1.71804158712),Pbr022516.1(-2.89416886266),Pbr038791.1(1.96904014088)	Pbr019793.1(1.03714864632),Pbr005493.1(1.10378335714),Pbr022344.1(1.17053137643),Pbr037838.1(1.97110265745),Pbr022530.1(-2.02299941472),Pbr025312.1(1.24892171649),Pbr036441.1(1.21959854641),Pbr022515.1(-2.02275664746),Pbr037004.1(-4.30614429516),Pbr041712.1(-3.31001579664),Pbr037977.1(1.71804158712),Pbr022516.1(-2.89416886266),Pbr038791.1(1.96904014088)
ko03030	DNA replication	12/430	45/4289	0.00116718	0.011584	Pbr037059.1(1.37421169933),Pbr028009.1(2.26161071633),Pbr010226.1(2.24608249764),Pbr034287.1(3.23328469155),Pbr002515.1(2.75042713197),Pbr039567.1(3.3768922155),Pbr035642.1(2.05146669193),Pbr035444.1(2.80065938247),Pbr042335.2(2.18819565287),Pbr028318.1(2.54906277901),Pbr007319.1(2.72589355629),Pbr002664.1(1.36515677953)	Pbr037059.1(1.37421169933),Pbr028009.1(2.26161071633),Pbr010226.1(2.24608249764),Pbr034287.1(3.23328469155),Pbr002515.1(2.75042713197),Pbr039567.1(3.3768922155),Pbr035642.1(2.05146669193),Pbr035444.1(2.80065938247),Pbr042335.2(2.18819565287),Pbr028318.1(2.54906277901),Pbr007319.1(2.72589355629),Pbr002664.1(1.36515677953)
ko00500	Starch and sucrose metabolism	23/430	121/4289	0.00171533	0.0158894	Pbr032352.1(1.39184557552),Pbr009446.1(1.25970892048),Pbr008471.1(1.08632089959),Pbr014258.1(2.39408297926),Pbr039986.1(-1.08985941662),Pbr035041.1(-1.07794357188),Pbr005841.1(1.47579803541),Pbr020841.1(2.98601727553),Pbr028217.1(1.8038948184),Pbr024572.1(2.51799387899),Pbr030843.1(1.31187144432),Pbr007397.1(-4.50344122578),Pbr036683.1(-5.71997760554),Pbr026364.1(1.04954295027),Pbr024571.1(2.4762…	Pbr032352.1(1.39184557552),Pbr009446.1(1.25970892048),Pbr008471.1(1.08632089959),Pbr014258.1(2.39408297926),Pbr039986.1(-1.08985941662),Pbr035041.1(-1.07794357188),Pbr005841.1(1.47579803541),Pbr020841.1(2.98601727553),Pbr028217.1(1.8038948184),Pbr024572.1(2.51799387899),Pbr030843.1(1.31187144432),Pbr007397.1(-4.50344122578),Pbr036683.1(-5.71997760554),Pbr026364.1(1.04954295027),Pbr024571.1(2.4762…
ko00051	Fructose and mannose metabolism	14/430	62/4289	0.00267022	0.0231888	Pbr013913.1(1.03071764716),Pbr022043.1(-1.53324344521),Pbr032451.1(1.31133502051),Pbr032776.1(1.18113907782),Pbr005841.1(1.47579803541),Pbr028610.1(2.62850353356),Pbr032941.1(-1.08426788215),Pbr008761.1(2.23270733778),Pbr032773.1(-1.2339695455),Pbr032774.1(-1.05249280906),Pbr013317.1(1.17548434546),Pbr001360.1(-1.86175608447),Pbr005501.1(1.99804836651),Pbr032775.1(1.03208434434)	Pbr013913.1(1.03071764716),Pbr022043.1(-1.53324344521),Pbr032451.1(1.31133502051),Pbr032776.1(1.18113907782),Pbr005841.1(1.47579803541),Pbr028610.1(2.62850353356),Pbr032941.1(-1.08426788215),Pbr008761.1(2.23270733778),Pbr032773.1(-1.2339695455),Pbr032774.1(-1.05249280906),Pbr013317.1(1.17548434546),Pbr001360.1(-1.86175608447),Pbr005501.1(1.99804836651),Pbr032775.1(1.03208434434)
ko00909	Sesquiterpenoid and triterpenoid biosynthesis	6/430	16/4289	0.00327126	0.0267372	Pbr019793.1(1.03714864632),Pbr022344.1(1.17053137643),Pbr022530.1(-2.02299941472),Pbr022515.1(-2.02275664746),Pbr041712.1(-3.31001579664),Pbr022516.1(-2.89416886266)	Pbr019793.1(1.03714864632),Pbr022344.1(1.17053137643),Pbr022530.1(-2.02299941472),Pbr022515.1(-2.02275664746),Pbr041712.1(-3.31001579664),Pbr022516.1(-2.89416886266)
ko00730	Thiamine metabolism	4/430	8/4289	0.00502214	0.0360824	Pbr034073.1(-1.16661125278),Pbr040160.1(-1.01474447846),Pbr040157.1(-1.01564688306),Pbr034097.1(-1.80800373274)	Pbr034073.1(-1.16661125278),Pbr040160.1(-1.01474447846),Pbr040157.1(-1.01564688306),Pbr034097.1(-1.80800373274)
ko00750	Vitamin B6 metabolism	4/430	8/4289	0.00502214	0.0360824	Pbr029022.1(-1.52591339874),Pbr037943.1(2.35936472422),Pbr042201.1(1.51159716252),Pbr007839.1(2.13801938224)	Pbr029022.1(-1.52591339874),Pbr037943.1(2.35936472422),Pbr042201.1(1.51159716252),Pbr007839.1(2.13801938224)
ko00830	Retinol metabolism	21/430	117/4289	0.00545134	0.0360824	Pbr009941.1(-2.59511748725),Pbr009446.1(1.25970892048),Pbr014258.1(2.39408297926),Pbr039986.1(-1.08985941662),Pbr022010.1(-4.06161547117),Pbr017676.1(2.13506608164),Pbr024572.1(2.51799387899),Pbr007397.1(-4.50344122578),Pbr006776.1(-2.31618196113),Pbr024571.1(2.47625724736),Pbr019525.1(-2.88842090716),Pbr004630.1(-1.32851347714),Pbr015977.1(-3.01365969231),Pbr033686.1(-1.2014463582),Pbr035491.1(1…	Pbr009941.1(-2.59511748725),Pbr009446.1(1.25970892048),Pbr014258.1(2.39408297926),Pbr039986.1(-1.08985941662),Pbr022010.1(-4.06161547117),Pbr017676.1(2.13506608164),Pbr024572.1(2.51799387899),Pbr007397.1(-4.50344122578),Pbr006776.1(-2.31618196113),Pbr024571.1(2.47625724736),Pbr019525.1(-2.88842090716),Pbr004630.1(-1.32851347714),Pbr015977.1(-3.01365969231),Pbr033686.1(-1.2014463582),Pbr035491.1(1…
ko00480	Glutathione metabolism	13/430	60/4289	0.00546523	0.0360824	Pbr040592.1(2.12478652293),Pbr039158.1(1.15895121916),Pbr041356.1(-1.68635707774),Pbr006359.1(3.83514934099),Pbr022746.1(1.14133564141),Pbr014417.1(3.87069238126),Pbr014735.1(1.53394161099),Pbr015357.1(-2.89042838548),Pbr040756.1(-1.2218009133),Pbr035688.1(-1.49350168055),Pbr038081.1(3.88727753707),Pbr031010.1(-1.58284214978),Pbr006360.1(3.74702216121)	Pbr040592.1(2.12478652293),Pbr039158.1(1.15895121916),Pbr041356.1(-1.68635707774),Pbr006359.1(3.83514934099),Pbr022746.1(1.14133564141),Pbr014417.1(3.87069238126),Pbr014735.1(1.53394161099),Pbr015357.1(-2.89042838548),Pbr040756.1(-1.2218009133),Pbr035688.1(-1.49350168055),Pbr038081.1(3.88727753707),Pbr031010.1(-1.58284214978),Pbr006360.1(3.74702216121)
ko00350	Tyrosine metabolism	7/430	23/4289	0.00571305	0.0360824	Pbr026742.1(-2.27149075161),Pbr022812.1(-1.3094947632),Pbr010673.1(-1.43363692056),Pbr002375.1(-1.90210215998),Pbr038270.1(-4.05406257036),Pbr025875.1(-1.15957173946),Pbr025679.1(-16.590524724)	Pbr026742.1(-2.27149075161),Pbr022812.1(-1.3094947632),Pbr010673.1(-1.43363692056),Pbr002375.1(-1.90210215998),Pbr038270.1(-4.05406257036),Pbr025875.1(-1.15957173946),Pbr025679.1(-16.590524724)
ko00340	Histidine metabolism	6/430	18/4289	0.00637457	0.03851	Pbr021713.2(1.25927615056),Pbr030702.1(-1.41260622772),Pbr030027.1(-1.13769056969),Pbr008104.4(-2.50316275784),Pbr025875.1(-1.15957173946),Pbr027745.1(-2.07816874684)	Pbr021713.2(1.25927615056),Pbr030702.1(-1.41260622772),Pbr030027.1(-1.13769056969),Pbr008104.4(-2.50316275784),Pbr025875.1(-1.15957173946),Pbr027745.1(-2.07816874684)
ko01200	Carbon metabolism	28/430	174/4289	0.00717232	0.0415239	Pbr001375.1(-1.69493608019),Pbr022812.1(-1.3094947632),Pbr016484.1(2.23328157572),Pbr032451.1(1.31133502051),Pbr005841.1(1.47579803541),Pbr016294.2(-1.28802428481),Pbr019837.1(1.16452970009),Pbr037943.1(2.35936472422),Pbr002553.1(-1.00137095701),Pbr028610.1(2.62850353356),Pbr018101.1(-1.28108275158),Pbr025526.1(1.63013135359),Pbr026918.3(1.22978627502),Pbr021917.1(1.04042708159),Pbr008761.1(2.232…	Pbr001375.1(-1.69493608019),Pbr022812.1(-1.3094947632),Pbr016484.1(2.23328157572),Pbr032451.1(1.31133502051),Pbr005841.1(1.47579803541),Pbr016294.2(-1.28802428481),Pbr019837.1(1.16452970009),Pbr037943.1(2.35936472422),Pbr002553.1(-1.00137095701),Pbr028610.1(2.62850353356),Pbr018101.1(-1.28108275158),Pbr025526.1(1.63013135359),Pbr026918.3(1.22978627502),Pbr021917.1(1.04042708159),Pbr008761.1(2.232…
ko00130	Ubiquinone and other terpenoid-quinone biosynthesis	5/430	14/4289	0.00920738	0.0511736	Pbr024635.1(3.27632088405),Pbr010673.1(-1.43363692056),Pbr030350.1(-1.74878484764),Pbr002375.1(-1.90210215998),Pbr038270.1(-4.05406257036)	Pbr024635.1(3.27632088405),Pbr010673.1(-1.43363692056),Pbr030350.1(-1.74878484764),Pbr002375.1(-1.90210215998),Pbr038270.1(-4.05406257036)
ko00410	beta-Alanine metabolism	7/430	27/4289	0.0145612	0.0778169	Pbr022746.1(1.14133564141),Pbr028353.1(-1.53752611903),Pbr009652.1(1.07878993736),Pbr022893.1(-1.168917788),Pbr041456.1(1.08117084711),Pbr015601.1(1.22382942477),Pbr027745.1(-2.07816874684)	Pbr022746.1(1.14133564141),Pbr028353.1(-1.53752611903),Pbr009652.1(1.07878993736),Pbr022893.1(-1.168917788),Pbr041456.1(1.08117084711),Pbr015601.1(1.22382942477),Pbr027745.1(-2.07816874684)
ko00140	Steroid hormone biosynthesis	19/430	114/4289	0.0173526	0.0893	Pbr023247.4(-1.29909997114),Pbr040547.1(5.23201669264),Pbr009446.1(1.25970892048),Pbr022370.3(-2.70808526522),Pbr014258.1(2.39408297926),Pbr039986.1(-1.08985941662),Pbr027200.1(-1.79564530926),Pbr022010.1(-4.06161547117),Pbr020046.1(-1.96772194017),Pbr024572.1(2.51799387899),Pbr015320.1(-1.23616008156),Pbr007397.1(-4.50344122578),Pbr022142.1(4.48793279854),Pbr029428.1(4.59062880978),Pbr024571.1(2…	Pbr023247.4(-1.29909997114),Pbr040547.1(5.23201669264),Pbr009446.1(1.25970892048),Pbr022370.3(-2.70808526522),Pbr014258.1(2.39408297926),Pbr039986.1(-1.08985941662),Pbr027200.1(-1.79564530926),Pbr022010.1(-4.06161547117),Pbr020046.1(-1.96772194017),Pbr024572.1(2.51799387899),Pbr015320.1(-1.23616008156),Pbr007397.1(-4.50344122578),Pbr022142.1(4.48793279854),Pbr029428.1(4.59062880978),Pbr024571.1(2…
ko00790	Folate biosynthesis	4/430	11/4289	0.0185493	0.0920491	Pbr039158.1(1.15895121916),Pbr035688.1(-1.49350168055),Pbr002182.1(2.35548518388),Pbr042689.1(1.70955405202)	Pbr039158.1(1.15895121916),Pbr035688.1(-1.49350168055),Pbr002182.1(2.35548518388),Pbr042689.1(1.70955405202)
ko01220	Degradation of aromatic compounds	4/430	12/4289	0.025667	0.122978	Pbr035887.1(5.06297741809),Pbr042781.1(-4.6209435281),Pbr042887.1(-1.41760459695),Pbr025679.1(-16.590524724)	Pbr035887.1(5.06297741809),Pbr042781.1(-4.6209435281),Pbr042887.1(-1.41760459695),Pbr025679.1(-16.590524724)
ko04115	p53 signaling pathway	8/430	37/4289	0.0272356	0.126144	Pbr025537.1(1.2823009814),Pbr006359.1(3.83514934099),Pbr014417.1(3.87069238126),Pbr014735.1(1.53394161099),Pbr038081.1(3.88727753707),Pbr000697.2(-1.72243314522),Pbr006360.1(3.74702216121),Pbr002269.1(-1.51652289713)	Pbr025537.1(1.2823009814),Pbr006359.1(3.83514934099),Pbr014417.1(3.87069238126),Pbr014735.1(1.53394161099),Pbr038081.1(3.88727753707),Pbr000697.2(-1.72243314522),Pbr006360.1(3.74702216121),Pbr002269.1(-1.51652289713)
ko00561	Glycerolipid metabolism	12/430	66/4289	0.0289087	0.129574	Pbr038157.1(-1.79639493517),Pbr035887.1(5.06297741809),Pbr029381.1(-1.97149566018),Pbr024953.1(1.63614239904),Pbr028331.1(-1.25821325526),Pbr042781.1(-4.6209435281),Pbr042887.1(-1.41760459695),Pbr008780.1(-1.89372396728),Pbr028779.1(1.27132605826),Pbr027745.1(-2.07816874684),Pbr026463.1(-6.22448306656),Pbr026788.1(-1.97552304341)	Pbr038157.1(-1.79639493517),Pbr035887.1(5.06297741809),Pbr029381.1(-1.97149566018),Pbr024953.1(1.63614239904),Pbr028331.1(-1.25821325526),Pbr042781.1(-4.6209435281),Pbr042887.1(-1.41760459695),Pbr008780.1(-1.89372396728),Pbr028779.1(1.27132605826),Pbr027745.1(-2.07816874684),Pbr026463.1(-6.22448306656),Pbr026788.1(-1.97552304341)
ko04146	Peroxisome	17/430	107/4289	0.0359567	0.156128	Pbr001119.1(1.38901254967),Pbr019430.1(-2.0859298343),Pbr022336.1(-2.08430817481),Pbr016170.1(1.29324958203),Pbr025765.1(-2.72720990316),Pbr031999.1(-1.41043391097),Pbr029589.1(-5.80904705166),Pbr001131.1(1.37379583955),Pbr007701.1(1.27332169797),Pbr026947.1(-1.41931981205),Pbr009415.2(-1.17788501802),Pbr018135.1(-6.44707636936),Pbr017869.1(1.65032373075),Pbr018157.1(-6.75647289589),Pbr020651.1(-…	Pbr001119.1(1.38901254967),Pbr019430.1(-2.0859298343),Pbr022336.1(-2.08430817481),Pbr016170.1(1.29324958203),Pbr025765.1(-2.72720990316),Pbr031999.1(-1.41043391097),Pbr029589.1(-5.80904705166),Pbr001131.1(1.37379583955),Pbr007701.1(1.27332169797),Pbr026947.1(-1.41931981205),Pbr009415.2(-1.17788501802),Pbr018135.1(-6.44707636936),Pbr017869.1(1.65032373075),Pbr018157.1(-6.75647289589),Pbr020651.1(-…
ko00950	Isoquinoline alkaloid biosynthesis	3/430	8/4289	0.0381959	0.156271	Pbr022812.1(-1.3094947632),Pbr038270.1(-4.05406257036),Pbr025875.1(-1.15957173946)	Pbr022812.1(-1.3094947632),Pbr038270.1(-4.05406257036),Pbr025875.1(-1.15957173946)
ko04110	Cell cycle	18/430	116/4289	0.0387564	0.156271	Pbr041681.1(1.18720647712),Pbr028009.1(2.26161071633),Pbr010226.1(2.24608249764),Pbr033061.1(1.71661425177),Pbr040603.1(1.1038922798),Pbr034287.1(3.23328469155),Pbr008627.1(-1.02503398824),Pbr022014.1(1.09737502123),Pbr002515.1(2.75042713197),Pbr022016.1(1.76761063007),Pbr006691.1(1.35171837571),Pbr017819.1(2.34401221789),Pbr039567.1(3.3768922155),Pbr029958.1(1.10963313241),Pbr042335.2(2.18819565…	Pbr041681.1(1.18720647712),Pbr028009.1(2.26161071633),Pbr010226.1(2.24608249764),Pbr033061.1(1.71661425177),Pbr040603.1(1.1038922798),Pbr034287.1(3.23328469155),Pbr008627.1(-1.02503398824),Pbr022014.1(1.09737502123),Pbr002515.1(2.75042713197),Pbr022016.1(1.76761063007),Pbr006691.1(1.35171837571),Pbr017819.1(2.34401221789),Pbr039567.1(3.3768922155),Pbr029958.1(1.10963313241),Pbr042335.2(2.18819565…
ko00630	Glyoxylate and dicarboxylate metabolism	10/430	54/4289	0.0393638	0.156271	Pbr019172.1(-1.40219897666),Pbr016484.1(2.23328157572),Pbr019837.1(1.16452970009),Pbr002553.1(-1.00137095701),Pbr018101.1(-1.28108275158),Pbr026918.3(1.22978627502),Pbr040110.1(1.2574430309),Pbr021443.1(1.7343736364),Pbr027676.1(-1.06474527793),Pbr029389.1(-2.08248085439)	Pbr019172.1(-1.40219897666),Pbr016484.1(2.23328157572),Pbr019837.1(1.16452970009),Pbr002553.1(-1.00137095701),Pbr018101.1(-1.28108275158),Pbr026918.3(1.22978627502),Pbr040110.1(1.2574430309),Pbr021443.1(1.7343736364),Pbr027676.1(-1.06474527793),Pbr029389.1(-2.08248085439)
ko00521	Streptomycin biosynthesis	5/430	20/4289	0.0431923	0.166707	Pbr005841.1(1.47579803541),Pbr022568.1(-1.67255618408),Pbr042483.1(-1.70479758279),Pbr017054.1(-1.84367740154),Pbr002423.1(1.51707069631)	Pbr005841.1(1.47579803541),Pbr022568.1(-1.67255618408),Pbr042483.1(-1.70479758279),Pbr017054.1(-1.84367740154),Pbr002423.1(1.51707069631)
ko04010	MAPK signaling pathway	14/430	86/4289	0.0451811	0.16967	Pbr027418.1(1.17303276265),Pbr022429.1(5.78306252607),Pbr022430.1(6.78614014459),Pbr025104.1(-1.98659194749),Pbr022431.1(3.6144830322),Pbr008928.1(-1.00891436734),Pbr033933.1(-3.05827266235),Pbr002242.1(1.13044551525),Pbr007374.1(4.23394718711),Pbr027856.1(-1.05337304145),Pbr028469.1(-1.24872053182),Pbr032362.1(1.69535450711),Pbr036193.1(-1.21255670028),Pbr009588.1(-1.01727238782)	Pbr027418.1(1.17303276265),Pbr022429.1(5.78306252607),Pbr022430.1(6.78614014459),Pbr025104.1(-1.98659194749),Pbr022431.1(3.6144830322),Pbr008928.1(-1.00891436734),Pbr033933.1(-3.05827266235),Pbr002242.1(1.13044551525),Pbr007374.1(4.23394718711),Pbr027856.1(-1.05337304145),Pbr028469.1(-1.24872053182),Pbr032362.1(1.69535450711),Pbr036193.1(-1.21255670028),Pbr009588.1(-1.01727238782)
ko00362	Benzoate degradation	2/430	4/4289	0.0524701	0.189283	Pbr007450.1(-1.45169825982),Pbr021627.1(-1.60789750013)	Pbr007450.1(-1.45169825982),Pbr021627.1(-1.60789750013)
ko00430	Taurine and hypotaurine metabolism	3/430	9/4289	0.0531283	0.189283	Pbr010492.1(5.93013587138),Pbr007735.1(5.57889498522),Pbr015357.1(-2.89042838548)	Pbr010492.1(5.93013587138),Pbr007735.1(5.57889498522),Pbr015357.1(-2.89042838548)
ko00983	Drug metabolism - other enzymes	13/430	82/4289	0.0626029	0.217463	Pbr009446.1(1.25970892048),Pbr014258.1(2.39408297926),Pbr039986.1(-1.08985941662),Pbr021156.1(1.30547631002),Pbr024572.1(2.51799387899),Pbr029589.1(-5.80904705166),Pbr007397.1(-4.50344122578),Pbr005248.1(2.4356097086),Pbr028353.1(-1.53752611903),Pbr024571.1(2.47625724736),Pbr035491.1(1.18524270068),Pbr021686.1(2.4029597454),Pbr020651.1(-1.43911547571)	Pbr009446.1(1.25970892048),Pbr014258.1(2.39408297926),Pbr039986.1(-1.08985941662),Pbr021156.1(1.30547631002),Pbr024572.1(2.51799387899),Pbr029589.1(-5.80904705166),Pbr007397.1(-4.50344122578),Pbr005248.1(2.4356097086),Pbr028353.1(-1.53752611903),Pbr024571.1(2.47625724736),Pbr035491.1(1.18524270068),Pbr021686.1(2.4029597454),Pbr020651.1(-1.43911547571)
ko00230	Purine metabolism	22/430	157/4289	0.0642426	0.217716	Pbr000841.1(1.18481831297),Pbr037059.1(1.37421169933),Pbr040592.1(2.12478652293),Pbr016294.2(-1.28802428481),Pbr007671.1(1.2504456405),Pbr021156.1(1.30547631002),Pbr010680.1(1.37939463505),Pbr015619.1(1.75016120334),Pbr006359.1(3.83514934099),Pbr014417.1(3.87069238126),Pbr029589.1(-5.80904705166),Pbr014735.1(1.53394161099),Pbr021977.1(-3.27279998596),Pbr035642.1(2.05146669193),Pbr035444.1(2.80065…	Pbr000841.1(1.18481831297),Pbr037059.1(1.37421169933),Pbr040592.1(2.12478652293),Pbr016294.2(-1.28802428481),Pbr007671.1(1.2504456405),Pbr021156.1(1.30547631002),Pbr010680.1(1.37939463505),Pbr015619.1(1.75016120334),Pbr006359.1(3.83514934099),Pbr014417.1(3.87069238126),Pbr029589.1(-5.80904705166),Pbr014735.1(1.53394161099),Pbr021977.1(-3.27279998596),Pbr035642.1(2.05146669193),Pbr035444.1(2.80065…
ko00532	Glycosaminoglycan biosynthesis - chondroitin sulfate / dermatan sulfate	3/430	10/4289	0.0704117	0.228967	Pbr035509.1(2.67696384866),Pbr039721.1(1.14339754595),Pbr017417.1(-1.21102008635)	Pbr035509.1(2.67696384866),Pbr039721.1(1.14339754595),Pbr017417.1(-1.21102008635)
ko02010	ABC transporters	9/430	52/4289	0.0708584	0.228967	Pbr013231.1(-3.68958850808),Pbr034101.1(-1.21218982758),Pbr041847.1(1.02017073306),Pbr027509.1(-1.14974033343),Pbr034069.1(-1.78331027415),Pbr028447.1(-4.82221535296),Pbr041192.1(-3.25478943901),Pbr027266.1(-2.77991397459),Pbr005815.1(1.3888020291)	Pbr013231.1(-3.68958850808),Pbr034101.1(-1.21218982758),Pbr041847.1(1.02017073306),Pbr027509.1(-1.14974033343),Pbr034069.1(-1.78331027415),Pbr028447.1(-4.82221535296),Pbr041192.1(-3.25478943901),Pbr027266.1(-2.77991397459),Pbr005815.1(1.3888020291)
ko00232	Caffeine metabolism	2/430	5/4289	0.0817322	0.250305	Pbr029589.1(-5.80904705166),Pbr020651.1(-1.43911547571)	Pbr029589.1(-5.80904705166),Pbr020651.1(-1.43911547571)
ko00400	Phenylalanine, tyrosine and tryptophan biosynthesis	2/430	5/4289	0.0817322	0.250305	Pbr022812.1(-1.3094947632),Pbr038270.1(-4.05406257036)	Pbr022812.1(-1.3094947632),Pbr038270.1(-4.05406257036)
ko00720	Carbon fixation pathways in prokaryotes	4/430	17/4289	0.0828661	0.250305	Pbr018101.1(-1.28108275158),Pbr021917.1(1.04042708159),Pbr022705.1(-16.2629322216),Pbr027676.1(-1.06474527793)	Pbr018101.1(-1.28108275158),Pbr021917.1(1.04042708159),Pbr022705.1(-16.2629322216),Pbr027676.1(-1.06474527793)
ko00380	Tryptophan metabolism	9/430	54/4289	0.0859391	0.254064	Pbr013510.1(1.48089114609),Pbr022010.1(-4.06161547117),Pbr007450.1(-1.45169825982),Pbr030027.1(-1.13769056969),Pbr008104.4(-2.50316275784),Pbr020266.1(-1.37102529779),Pbr025875.1(-1.15957173946),Pbr027745.1(-2.07816874684),Pbr021627.1(-1.60789750013)	Pbr013510.1(1.48089114609),Pbr022010.1(-4.06161547117),Pbr007450.1(-1.45169825982),Pbr030027.1(-1.13769056969),Pbr008104.4(-2.50316275784),Pbr020266.1(-1.37102529779),Pbr025875.1(-1.15957173946),Pbr027745.1(-2.07816874684),Pbr021627.1(-1.60789750013)
ko00030	Pentose phosphate pathway	7/430	39/4289	0.0894305	0.254813	Pbr032451.1(1.31133502051),Pbr016294.2(-1.28802428481),Pbr028610.1(2.62850353356),Pbr008761.1(2.23270733778),Pbr001360.1(-1.86175608447),Pbr028738.1(-1.8031945918),Pbr005501.1(1.99804836651)	Pbr032451.1(1.31133502051),Pbr016294.2(-1.28802428481),Pbr028610.1(2.62850353356),Pbr008761.1(2.23270733778),Pbr001360.1(-1.86175608447),Pbr028738.1(-1.8031945918),Pbr005501.1(1.99804836651)
ko00930	Caprolactam degradation	3/430	11/4289	0.0898602	0.254813	Pbr035887.1(5.06297741809),Pbr042781.1(-4.6209435281),Pbr042887.1(-1.41760459695)	Pbr035887.1(5.06297741809),Pbr042781.1(-4.6209435281),Pbr042887.1(-1.41760459695)
ko04540	Gap junction	7/430	40/4289	0.0995601	0.276672	Pbr031324.1(2.59349037274),Pbr035370.1(2.09652469927),Pbr013985.1(2.22535157191),Pbr025647.1(2.19519653678),Pbr025648.1(1.71048310917),Pbr033933.1(-3.05827266235),Pbr002242.1(1.13044551525)	Pbr031324.1(2.59349037274),Pbr035370.1(2.09652469927),Pbr013985.1(2.22535157191),Pbr025647.1(2.19519653678),Pbr025648.1(1.71048310917),Pbr033933.1(-3.05827266235),Pbr002242.1(1.13044551525)
ko00053	Ascorbate and aldarate metabolism	12/430	81/4289	0.107165	0.291966	Pbr009446.1(1.25970892048),Pbr014258.1(2.39408297926),Pbr039986.1(-1.08985941662),Pbr024572.1(2.51799387899),Pbr007397.1(-4.50344122578),Pbr024571.1(2.47625724736),Pbr007232.1(2.09518152361),Pbr030107.1(1.88501478173),Pbr035491.1(1.18524270068),Pbr021686.1(2.4029597454),Pbr027745.1(-2.07816874684),Pbr029953.1(2.20257844432)	Pbr009446.1(1.25970892048),Pbr014258.1(2.39408297926),Pbr039986.1(-1.08985941662),Pbr024572.1(2.51799387899),Pbr007397.1(-4.50344122578),Pbr024571.1(2.47625724736),Pbr007232.1(2.09518152361),Pbr030107.1(1.88501478173),Pbr035491.1(1.18524270068),Pbr021686.1(2.4029597454),Pbr027745.1(-2.07816874684),Pbr029953.1(2.20257844432)
ko00960	Tropane, piperidine and pyridine alkaloid biosynthesis	2/430	6/4289	0.114655	0.306367	Pbr022812.1(-1.3094947632),Pbr038270.1(-4.05406257036)	Pbr022812.1(-1.3094947632),Pbr038270.1(-4.05406257036)
ko03430	Mismatch repair	5/430	27/4289	0.126928	0.33276	Pbr037059.1(1.37421169933),Pbr028009.1(2.26161071633),Pbr042335.2(2.18819565287),Pbr002664.1(1.36515677953),Pbr022680.1(1.48021508261)	Pbr037059.1(1.37421169933),Pbr028009.1(2.26161071633),Pbr042335.2(2.18819565287),Pbr002664.1(1.36515677953),Pbr022680.1(1.48021508261)
ko00940	Phenylpropanoid biosynthesis	3/430	13/4289	0.134372	0.345751	Pbr024635.1(3.27632088405),Pbr030843.1(1.31187144432),Pbr030350.1(-1.74878484764)	Pbr024635.1(3.27632088405),Pbr030843.1(1.31187144432),Pbr030350.1(-1.74878484764)
ko00280	Valine, leucine and isoleucine degradation	8/430	52/4289	0.144335	0.364636	Pbr019162.1(1.0282524982),Pbr041835.2(-1.86119052559),Pbr026918.3(1.22978627502),Pbr027930.1(-1.07050494879),Pbr008927.1(-1.17736393271),Pbr027745.1(-2.07816874684),Pbr000773.1(-1.83749975314),Pbr019537.1(-1.18520091745)	Pbr019162.1(1.0282524982),Pbr041835.2(-1.86119052559),Pbr026918.3(1.22978627502),Pbr027930.1(-1.07050494879),Pbr008927.1(-1.17736393271),Pbr027745.1(-2.07816874684),Pbr000773.1(-1.83749975314),Pbr019537.1(-1.18520091745)
ko00565	Ether lipid metabolism	4/430	21/4289	0.152524	0.378444	Pbr039674.1(1.7179514951),Pbr012021.1(-1.34888923814),Pbr039274.1(-17.4221832772),Pbr039273.1(-17.4129470705)	Pbr039674.1(1.7179514951),Pbr012021.1(-1.34888923814),Pbr039274.1(-17.4221832772),Pbr039273.1(-17.4129470705)
ko04113	Meiosis - yeast	10/430	70/4289	0.158631	0.380899	Pbr010226.1(2.24608249764),Pbr033061.1(1.71661425177),Pbr034287.1(3.23328469155),Pbr002515.1(2.75042713197),Pbr006691.1(1.35171837571),Pbr017819.1(2.34401221789),Pbr039567.1(3.3768922155),Pbr031044.1(1.21311140672),Pbr007319.1(2.72589355629),Pbr039101.1(4.63313532942)	Pbr010226.1(2.24608249764),Pbr033061.1(1.71661425177),Pbr034287.1(3.23328469155),Pbr002515.1(2.75042713197),Pbr006691.1(1.35171837571),Pbr017819.1(2.34401221789),Pbr039567.1(3.3768922155),Pbr031044.1(1.21311140672),Pbr007319.1(2.72589355629),Pbr039101.1(4.63313532942)
ko00640	Propanoate metabolism	5/430	29/4289	0.158997	0.380899	Pbr026918.3(1.22978627502),Pbr021917.1(1.04042708159),Pbr027930.1(-1.07050494879),Pbr012181.3(-1.35797237105),Pbr000773.1(-1.83749975314)	Pbr026918.3(1.22978627502),Pbr021917.1(1.04042708159),Pbr027930.1(-1.07050494879),Pbr012181.3(-1.35797237105),Pbr000773.1(-1.83749975314)
ko04210	Apoptosis	11/430	80/4289	0.173466	0.407396	Pbr019674.1(-1.60330083484),Pbr025647.1(2.19519653678),Pbr035825.1(3.00180030897),Pbr025186.1(-1.33880578469),Pbr025648.1(1.71048310917),Pbr033933.1(-3.05827266235),Pbr024013.2(-1.27537699813),Pbr000123.1(-4.86278336315),Pbr032125.2(1.15134232467),Pbr022038.1(-1.28176257821),Pbr020395.1(1.85793531093)	Pbr019674.1(-1.60330083484),Pbr025647.1(2.19519653678),Pbr035825.1(3.00180030897),Pbr025186.1(-1.33880578469),Pbr025648.1(1.71048310917),Pbr033933.1(-3.05827266235),Pbr024013.2(-1.27537699813),Pbr000123.1(-4.86278336315),Pbr032125.2(1.15134232467),Pbr022038.1(-1.28176257821),Pbr020395.1(1.85793531093)
ko04016	MAPK signaling pathway - plant	2/430	8/4289	0.187555	0.407396	Pbr025730.1(-1.25312531546),Pbr040918.1(-1.30350549577)	Pbr025730.1(-1.25312531546),Pbr040918.1(-1.30350549577)
ko00300	Lysine biosynthesis	1/430	2/4289	0.190483	0.407396	Pbr027745.1(-2.07816874684)	Pbr027745.1(-2.07816874684)
ko00901	Indole alkaloid biosynthesis	1/430	2/4289	0.190483	0.407396	Pbr025875.1(-1.15957173946)	Pbr025875.1(-1.15957173946)
ko00965	Betalain biosynthesis	1/430	2/4289	0.190483	0.407396	Pbr025875.1(-1.15957173946)	Pbr025875.1(-1.15957173946)
ko04512	ECM-receptor interaction	1/430	2/4289	0.190483	0.407396	Pbr011100.1(-5.67638547492)	Pbr011100.1(-5.67638547492)
ko00460	Cyanoamino acid metabolism	4/430	23/4289	0.193513	0.407396	Pbr016484.1(2.23328157572),Pbr030843.1(1.31187144432),Pbr015357.1(-2.89042838548),Pbr040110.1(1.2574430309)	Pbr016484.1(2.23328157572),Pbr030843.1(1.31187144432),Pbr015357.1(-2.89042838548),Pbr040110.1(1.2574430309)
ko00534	Glycosaminoglycan biosynthesis - heparan sulfate / heparin	4/430	23/4289	0.193513	0.407396	Pbr035509.1(2.67696384866),Pbr009492.1(-1.44746538912),Pbr039721.1(1.14339754595),Pbr017417.1(-1.21102008635)	Pbr035509.1(2.67696384866),Pbr009492.1(-1.44746538912),Pbr039721.1(1.14339754595),Pbr017417.1(-1.21102008635)
ko04214	Apoptosis - fly	6/430	40/4289	0.207095	0.425575	Pbr008928.1(-1.00891436734),Pbr033933.1(-3.05827266235),Pbr034079.1(-3.44211615036),Pbr000361.1(-2.4969653153),Pbr034091.1(-3.52539241684),Pbr020395.1(1.85793531093)	Pbr008928.1(-1.00891436734),Pbr033933.1(-3.05827266235),Pbr034079.1(-3.44211615036),Pbr000361.1(-2.4969653153),Pbr034091.1(-3.52539241684),Pbr020395.1(1.85793531093)
ko04310	Wnt signaling pathway	13/430	101/4289	0.208274	0.425575	Pbr037799.1(2.40023375383),Pbr027418.1(1.17303276265),Pbr008627.1(-1.02503398824),Pbr006682.1(2.39916912102),Pbr035362.1(1.32742890393),Pbr008928.1(-1.00891436734),Pbr006792.1(-2.67797463133),Pbr006628.1(1.22978308697),Pbr018588.3(1.71026398734),Pbr019025.2(1.31576268227),Pbr039714.1(-1.33607913561),Pbr000697.2(-1.72243314522),Pbr037987.1(1.04414898115)	Pbr037799.1(2.40023375383),Pbr027418.1(1.17303276265),Pbr008627.1(-1.02503398824),Pbr006682.1(2.39916912102),Pbr035362.1(1.32742890393),Pbr008928.1(-1.00891436734),Pbr006792.1(-2.67797463133),Pbr006628.1(1.22978308697),Pbr018588.3(1.71026398734),Pbr019025.2(1.31576268227),Pbr039714.1(-1.33607913561),Pbr000697.2(-1.72243314522),Pbr037987.1(1.04414898115)
ko00531	Glycosaminoglycan degradation	3/430	16/4289	0.211598	0.426102	Pbr034344.1(1.54047782973),Pbr003082.1(3.23031693668),Pbr030112.1(1.03003115232)	Pbr034344.1(1.54047782973),Pbr003082.1(3.23031693668),Pbr030112.1(1.03003115232)
ko00071	Fatty acid degradation	6/430	41/4289	0.22369	0.444017	Pbr007450.1(-1.45169825982),Pbr017869.1(1.65032373075),Pbr027745.1(-2.07816874684),Pbr021627.1(-1.60789750013),Pbr025679.1(-16.590524724),Pbr019537.1(-1.18520091745)	Pbr007450.1(-1.45169825982),Pbr017869.1(1.65032373075),Pbr027745.1(-2.07816874684),Pbr021627.1(-1.60789750013),Pbr025679.1(-16.590524724),Pbr019537.1(-1.18520091745)
ko04520	Adherens junction	6/430	43/4289	0.258088	0.50508	Pbr027418.1(1.17303276265),Pbr035825.1(3.00180030897),Pbr008928.1(-1.00891436734),Pbr033933.1(-3.05827266235),Pbr015942.4(1.01230795297),Pbr040810.2(1.01707159263)	Pbr027418.1(1.17303276265),Pbr035825.1(3.00180030897),Pbr008928.1(-1.00891436734),Pbr033933.1(-3.05827266235),Pbr015942.4(1.01230795297),Pbr040810.2(1.01707159263)
ko00401	Novobiocin biosynthesis	1/430	3/4289	0.27168	0.517112	Pbr038270.1(-4.05406257036)	Pbr038270.1(-4.05406257036)
ko00524	Neomycin, kanamycin and gentamicin biosynthesis	1/430	3/4289	0.27168	0.517112	Pbr005841.1(1.47579803541)	Pbr005841.1(1.47579803541)
ko03410	Base excision repair	4/430	27/4289	0.283411	0.532152	Pbr037059.1(1.37421169933),Pbr028009.1(2.26161071633),Pbr042335.2(2.18819565287),Pbr028318.1(2.54906277901)	Pbr037059.1(1.37421169933),Pbr028009.1(2.26161071633),Pbr042335.2(2.18819565287),Pbr028318.1(2.54906277901)
ko04080	Neuroactive ligand-receptor interaction	2/430	11/4289	0.303737	0.562713	Pbr034079.1(-3.44211615036),Pbr034091.1(-3.52539241684)	Pbr034079.1(-3.44211615036),Pbr034091.1(-3.52539241684)
ko00310	Lysine degradation	7/430	56/4289	0.328009	0.588451	Pbr005410.1(1.26274031841),Pbr007450.1(-1.45169825982),Pbr018135.1(-6.44707636936),Pbr018157.1(-6.75647289589),Pbr011705.1(-5.4599630985),Pbr027745.1(-2.07816874684),Pbr021627.1(-1.60789750013)	Pbr005410.1(1.26274031841),Pbr007450.1(-1.45169825982),Pbr018135.1(-6.44707636936),Pbr018157.1(-6.75647289589),Pbr011705.1(-5.4599630985),Pbr027745.1(-2.07816874684),Pbr021627.1(-1.60789750013)
ko00620	Pyruvate metabolism	6/430	47/4289	0.330375	0.588451	Pbr019172.1(-1.40219897666),Pbr002553.1(-1.00137095701),Pbr021917.1(1.04042708159),Pbr022705.1(-16.2629322216),Pbr012181.3(-1.35797237105),Pbr027745.1(-2.07816874684)	Pbr019172.1(-1.40219897666),Pbr002553.1(-1.00137095701),Pbr021917.1(1.04042708159),Pbr022705.1(-16.2629322216),Pbr012181.3(-1.35797237105),Pbr027745.1(-2.07816874684)
ko00450	Selenocompound metabolism	2/430	12/4289	0.342233	0.588451	Pbr007723.1(1.65218030675),Pbr016887.1(1.37336688909)	Pbr007723.1(1.65218030675),Pbr016887.1(1.37336688909)
ko04122	Sulfur relay system	2/430	12/4289	0.342233	0.588451	Pbr040160.1(-1.01474447846),Pbr040157.1(-1.01564688306)	Pbr040160.1(-1.01474447846),Pbr040157.1(-1.01564688306)
ko04215	Apoptosis - multiple species	2/430	12/4289	0.342233	0.588451	Pbr000361.1(-2.4969653153),Pbr020395.1(1.85793531093)	Pbr000361.1(-2.4969653153),Pbr020395.1(1.85793531093)
ko04145	Phagosome	15/430	132/4289	0.34304	0.588451	Pbr040959.1(1.09213777553),Pbr031324.1(2.59349037274),Pbr035370.1(2.09652469927),Pbr013985.1(2.22535157191),Pbr027418.1(1.17303276265),Pbr019674.1(-1.60330083484),Pbr025647.1(2.19519653678),Pbr014167.1(2.92640233267),Pbr035825.1(3.00180030897),Pbr025186.1(-1.33880578469),Pbr031438.1(2.36921432544),Pbr016094.1(-1.23308494695),Pbr025648.1(1.71048310917),Pbr024013.2(-1.27537699813),Pbr022038.1(-1.28…	Pbr040959.1(1.09213777553),Pbr031324.1(2.59349037274),Pbr035370.1(2.09652469927),Pbr013985.1(2.22535157191),Pbr027418.1(1.17303276265),Pbr019674.1(-1.60330083484),Pbr025647.1(2.19519653678),Pbr014167.1(2.92640233267),Pbr035825.1(3.00180030897),Pbr025186.1(-1.33880578469),Pbr031438.1(2.36921432544),Pbr016094.1(-1.23308494695),Pbr025648.1(1.71048310917),Pbr024013.2(-1.27537699813),Pbr022038.1(-1.28…
ko00590	Arachidonic acid metabolism	6/430	49/4289	0.367503	0.622726	Pbr020435.1(-5.43267085536),Pbr028376.2(1.08299158407),Pbr015357.1(-2.89042838548),Pbr027611.1(1.36607199144),Pbr023784.2(-1.13142732584),Pbr003210.1(-3.59575754579)	Pbr020435.1(-5.43267085536),Pbr028376.2(1.08299158407),Pbr015357.1(-2.89042838548),Pbr027611.1(1.36607199144),Pbr023784.2(-1.13142732584),Pbr003210.1(-3.59575754579)
ko00564	Glycerophospholipid metabolism	10/430	87/4289	0.373415	0.625121	Pbr041561.1(3.13964082077),Pbr037180.1(1.84268515669),Pbr021867.1(2.00720723459),Pbr013374.1(-2.93248054214),Pbr025680.1(-2.01778899223),Pbr012021.1(-1.34888923814),Pbr000959.3(1.36193872106),Pbr011053.1(1.32428730691),Pbr000585.1(1.83676821752),Pbr028779.1(1.27132605826)	Pbr041561.1(3.13964082077),Pbr037180.1(1.84268515669),Pbr021867.1(2.00720723459),Pbr013374.1(-2.93248054214),Pbr025680.1(-2.01778899223),Pbr012021.1(-1.34888923814),Pbr000959.3(1.36193872106),Pbr011053.1(1.32428730691),Pbr000585.1(1.83676821752),Pbr028779.1(1.27132605826)
ko00900	Terpenoid backbone biosynthesis	4/430	32/4289	0.401719	0.655615	Pbr042435.1(-7.05143822625),Pbr016957.1(-4.27162580303),Pbr035530.1(-1.13221128446),Pbr027511.1(-1.27016799517)	Pbr042435.1(-7.05143822625),Pbr016957.1(-4.27162580303),Pbr035530.1(-1.13221128446),Pbr027511.1(-1.27016799517)
ko00471	D-Glutamine and D-glutamate metabolism	1/430	5/4289	0.410504	0.655615	Pbr001375.1(-1.69493608019)	Pbr001375.1(-1.69493608019)
ko00626	Naphthalene degradation	1/430	5/4289	0.410504	0.655615	Pbr025679.1(-16.590524724)	Pbr025679.1(-16.590524724)
ko00643	Styrene degradation	1/430	5/4289	0.410504	0.655615	Pbr026742.1(-2.27149075161)	Pbr026742.1(-2.27149075161)
ko04111	Cell cycle - yeast	10/430	91/4289	0.429628	0.67836	Pbr010226.1(2.24608249764),Pbr033061.1(1.71661425177),Pbr034287.1(3.23328469155),Pbr002515.1(2.75042713197),Pbr006691.1(1.35171837571),Pbr017819.1(2.34401221789),Pbr039567.1(3.3768922155),Pbr031044.1(1.21311140672),Pbr007319.1(2.72589355629),Pbr039101.1(4.63313532942)	Pbr010226.1(2.24608249764),Pbr033061.1(1.71661425177),Pbr034287.1(3.23328469155),Pbr002515.1(2.75042713197),Pbr006691.1(1.35171837571),Pbr017819.1(2.34401221789),Pbr039567.1(3.3768922155),Pbr031044.1(1.21311140672),Pbr007319.1(2.72589355629),Pbr039101.1(4.63313532942)
ko00860	Porphyrin and chlorophyll metabolism	9/430	82/4289	0.439985	0.686908	Pbr009446.1(1.25970892048),Pbr014258.1(2.39408297926),Pbr039986.1(-1.08985941662),Pbr024572.1(2.51799387899),Pbr007397.1(-4.50344122578),Pbr019820.1(-1.06891792929),Pbr024571.1(2.47625724736),Pbr035491.1(1.18524270068),Pbr021686.1(2.4029597454)	Pbr009446.1(1.25970892048),Pbr014258.1(2.39408297926),Pbr039986.1(-1.08985941662),Pbr024572.1(2.51799387899),Pbr007397.1(-4.50344122578),Pbr019820.1(-1.06891792929),Pbr024571.1(2.47625724736),Pbr035491.1(1.18524270068),Pbr021686.1(2.4029597454)
ko04550	Signaling pathways regulating pluripotency of stem cells	5/430	44/4289	0.455407	0.703085	Pbr001231.1(-1.50668670546),Pbr008627.1(-1.02503398824),Pbr004307.1(1.36774478648),Pbr033933.1(-3.05827266235),Pbr023672.1(1.1865251213)	Pbr001231.1(-1.50668670546),Pbr008627.1(-1.02503398824),Pbr004307.1(1.36774478648),Pbr033933.1(-3.05827266235),Pbr023672.1(1.1865251213)
ko01210	2-Oxocarboxylic acid metabolism	3/430	25/4289	0.46497	0.704366	Pbr022812.1(-1.3094947632),Pbr018101.1(-1.28108275158),Pbr027676.1(-1.06474527793)	Pbr022812.1(-1.3094947632),Pbr018101.1(-1.28108275158),Pbr027676.1(-1.06474527793)
ko04071	Sphingolipid signaling pathway	8/430	74/4289	0.467106	0.704366	Pbr027418.1(1.17303276265),Pbr034101.1(-1.21218982758),Pbr012021.1(-1.34888923814),Pbr042338.1(-1.0203911745),Pbr033933.1(-3.05827266235),Pbr000123.1(-4.86278336315),Pbr041192.1(-3.25478943901),Pbr027266.1(-2.77991397459)	Pbr027418.1(1.17303276265),Pbr034101.1(-1.21218982758),Pbr012021.1(-1.34888923814),Pbr042338.1(-1.0203911745),Pbr033933.1(-3.05827266235),Pbr000123.1(-4.86278336315),Pbr041192.1(-3.25478943901),Pbr027266.1(-2.77991397459)
ko00710	Carbon fixation in photosynthetic organisms	4/430	35/4289	0.471445	0.704366	Pbr022812.1(-1.3094947632),Pbr002553.1(-1.00137095701),Pbr028738.1(-1.8031945918),Pbr005501.1(1.99804836651)	Pbr022812.1(-1.3094947632),Pbr002553.1(-1.00137095701),Pbr028738.1(-1.8031945918),Pbr005501.1(1.99804836651)
ko00980	Metabolism of xenobiotics by cytochrome P450	12/430	115/4289	0.487685	0.709437	Pbr009446.1(1.25970892048),Pbr014258.1(2.39408297926),Pbr039986.1(-1.08985941662),Pbr022010.1(-4.06161547117),Pbr024572.1(2.51799387899),Pbr007397.1(-4.50344122578),Pbr024571.1(2.47625724736),Pbr035491.1(1.18524270068),Pbr020266.1(-1.37102529779),Pbr021686.1(2.4029597454),Pbr003210.1(-3.59575754579),Pbr025679.1(-16.590524724)	Pbr009446.1(1.25970892048),Pbr014258.1(2.39408297926),Pbr039986.1(-1.08985941662),Pbr022010.1(-4.06161547117),Pbr024572.1(2.51799387899),Pbr007397.1(-4.50344122578),Pbr024571.1(2.47625724736),Pbr035491.1(1.18524270068),Pbr020266.1(-1.37102529779),Pbr021686.1(2.4029597454),Pbr003210.1(-3.59575754579),Pbr025679.1(-16.590524724)
ko04668	TNF signaling pathway	2/430	17/4289	0.520044	0.709437	Pbr008928.1(-1.00891436734),Pbr033933.1(-3.05827266235)	Pbr008928.1(-1.00891436734),Pbr033933.1(-3.05827266235)
ko00361	Chlorocyclohexane and chlorobenzene degradation	1/430	7/4289	0.522917	0.709437	Pbr031068.1(1.04017865594)	Pbr031068.1(1.04017865594)
ko00364	Fluorobenzoate degradation	1/430	7/4289	0.522917	0.709437	Pbr031068.1(1.04017865594)	Pbr031068.1(1.04017865594)
ko00523	Polyketide sugar unit biosynthesis	1/430	7/4289	0.522917	0.709437	Pbr002423.1(1.51707069631)	Pbr002423.1(1.51707069631)
ko00525	Acarbose and validamycin biosynthesis	1/430	7/4289	0.522917	0.709437	Pbr002423.1(1.51707069631)	Pbr002423.1(1.51707069631)
ko00601	Glycosphingolipid biosynthesis - lacto and neolacto series	1/430	7/4289	0.522917	0.709437	Pbr021101.1(1.18037623707)	Pbr021101.1(1.18037623707)
ko00623	Toluene degradation	1/430	7/4289	0.522917	0.709437	Pbr031068.1(1.04017865594)	Pbr031068.1(1.04017865594)
ko01055	Biosynthesis of vancomycin group antibiotics	1/430	7/4289	0.522917	0.709437	Pbr002423.1(1.51707069631)	Pbr002423.1(1.51707069631)
ko04152	AMPK signaling pathway	11/430	108/4289	0.525897	0.709437	Pbr028198.2(-1.13981616669),Pbr032451.1(1.31133502051),Pbr022014.1(1.09737502123),Pbr022158.1(-1.13772997122),Pbr022016.1(1.76761063007),Pbr028610.1(2.62850353356),Pbr026632.3(-1.16775317824),Pbr035530.1(-1.13221128446),Pbr008928.1(-1.00891436734),Pbr008761.1(2.23270733778),Pbr001360.1(-1.86175608447)	Pbr028198.2(-1.13981616669),Pbr032451.1(1.31133502051),Pbr022014.1(1.09737502123),Pbr022158.1(-1.13772997122),Pbr022016.1(1.76761063007),Pbr028610.1(2.62850353356),Pbr026632.3(-1.16775317824),Pbr035530.1(-1.13221128446),Pbr008928.1(-1.00891436734),Pbr008761.1(2.23270733778),Pbr001360.1(-1.86175608447)
ko00600	Sphingolipid metabolism	4/430	38/4289	0.537949	0.718718	Pbr039674.1(1.7179514951),Pbr042338.1(-1.0203911745),Pbr039274.1(-17.4221832772),Pbr039273.1(-17.4129470705)	Pbr039674.1(1.7179514951),Pbr042338.1(-1.0203911745),Pbr039274.1(-17.4221832772),Pbr039273.1(-17.4129470705)
ko00982	Drug metabolism - cytochrome P450	10/430	101/4289	0.566718	0.749942	Pbr009446.1(1.25970892048),Pbr014258.1(2.39408297926),Pbr039986.1(-1.08985941662),Pbr024572.1(2.51799387899),Pbr007397.1(-4.50344122578),Pbr024571.1(2.47625724736),Pbr035491.1(1.18524270068),Pbr030117.1(1.20202322244),Pbr021686.1(2.4029597454),Pbr025679.1(-16.590524724)	Pbr009446.1(1.25970892048),Pbr014258.1(2.39408297926),Pbr039986.1(-1.08985941662),Pbr024572.1(2.51799387899),Pbr007397.1(-4.50344122578),Pbr024571.1(2.47625724736),Pbr035491.1(1.18524270068),Pbr030117.1(1.20202322244),Pbr021686.1(2.4029597454),Pbr025679.1(-16.590524724)
ko03420	Nucleotide excision repair	5/430	51/4289	0.590349	0.766611	Pbr037059.1(1.37421169933),Pbr028009.1(2.26161071633),Pbr042335.2(2.18819565287),Pbr028318.1(2.54906277901),Pbr002664.1(1.36515677953)	Pbr037059.1(1.37421169933),Pbr028009.1(2.26161071633),Pbr042335.2(2.18819565287),Pbr028318.1(2.54906277901),Pbr002664.1(1.36515677953)
ko04066	HIF-1 signaling pathway	5/430	51/4289	0.590349	0.766611	Pbr005841.1(1.47579803541),Pbr033933.1(-3.05827266235),Pbr017545.1(1.06936723777),Pbr039714.1(-1.33607913561),Pbr020223.1(1.83274260673)	Pbr005841.1(1.47579803541),Pbr033933.1(-3.05827266235),Pbr017545.1(1.06936723777),Pbr039714.1(-1.33607913561),Pbr020223.1(1.83274260673)
ko04510	Focal adhesion	6/430	63/4289	0.615705	0.789713	Pbr027418.1(1.17303276265),Pbr008627.1(-1.02503398824),Pbr035825.1(3.00180030897),Pbr033933.1(-3.05827266235),Pbr027856.1(-1.05337304145),Pbr009588.1(-1.01727238782)	Pbr027418.1(1.17303276265),Pbr008627.1(-1.02503398824),Pbr035825.1(3.00180030897),Pbr033933.1(-3.05827266235),Pbr027856.1(-1.05337304145),Pbr009588.1(-1.01727238782)
ko04014	Ras signaling pathway	4/430	42/4289	0.619506	0.789713	Pbr038926.1(-1.80742594683),Pbr027418.1(1.17303276265),Pbr012021.1(-1.34888923814),Pbr033933.1(-3.05827266235)	Pbr038926.1(-1.80742594683),Pbr027418.1(1.17303276265),Pbr012021.1(-1.34888923814),Pbr033933.1(-3.05827266235)
ko00670	One carbon pool by folate	3/430	32/4289	0.636017	0.792037	Pbr016484.1(2.23328157572),Pbr030702.1(-1.41260622772),Pbr040110.1(1.2574430309)	Pbr016484.1(2.23328157572),Pbr030702.1(-1.41260622772),Pbr040110.1(1.2574430309)
ko00770	Pantothenate and CoA biosynthesis	2/430	21/4289	0.637388	0.792037	Pbr028353.1(-1.53752611903),Pbr041443.1(1.53431826554)	Pbr028353.1(-1.53752611903),Pbr041443.1(1.53431826554)
ko04011	MAPK signaling pathway - yeast	4/430	43/4289	0.63843	0.792037	Pbr040603.1(1.1038922798),Pbr029958.1(1.10963313241),Pbr033933.1(-3.05827266235),Pbr002242.1(1.13044551525)	Pbr040603.1(1.1038922798),Pbr029958.1(1.10963313241),Pbr033933.1(-3.05827266235),Pbr002242.1(1.13044551525)
ko00250	Alanine, aspartate and glutamate metabolism	4/430	45/4289	0.674403	0.822174	Pbr001375.1(-1.69493608019),Pbr022812.1(-1.3094947632),Pbr042866.1(-5.5847685257),Pbr029389.1(-2.08248085439)	Pbr001375.1(-1.69493608019),Pbr022812.1(-1.3094947632),Pbr042866.1(-5.5847685257),Pbr029389.1(-2.08248085439)
ko03440	Homologous recombination	2/430	23/4289	0.687068	0.822174	Pbr037059.1(1.37421169933),Pbr002664.1(1.36515677953)	Pbr037059.1(1.37421169933),Pbr002664.1(1.36515677953)
ko04142	Lysosome	13/430	143/4289	0.689195	0.822174	Pbr040959.1(1.09213777553),Pbr019674.1(-1.60330083484),Pbr014167.1(2.92640233267),Pbr025186.1(-1.33880578469),Pbr012159.1(-7.02948560703),Pbr000317.1(1.8771386847),Pbr011053.1(1.32428730691),Pbr012507.1(-1.3446277592),Pbr024013.2(-1.27537699813),Pbr000123.1(-4.86278336315),Pbr032125.2(1.15134232467),Pbr038814.1(-1.91654689237),Pbr022038.1(-1.28176257821)	Pbr040959.1(1.09213777553),Pbr019674.1(-1.60330083484),Pbr014167.1(2.92640233267),Pbr025186.1(-1.33880578469),Pbr012159.1(-7.02948560703),Pbr000317.1(1.8771386847),Pbr011053.1(1.32428730691),Pbr012507.1(-1.3446277592),Pbr024013.2(-1.27537699813),Pbr000123.1(-4.86278336315),Pbr032125.2(1.15134232467),Pbr038814.1(-1.91654689237),Pbr022038.1(-1.28176257821)
ko00020	Citrate cycle (TCA cycle)	4/430	46/4289	0.691435	0.822174	Pbr002553.1(-1.00137095701),Pbr018101.1(-1.28108275158),Pbr022705.1(-16.2629322216),Pbr027676.1(-1.06474527793)	Pbr002553.1(-1.00137095701),Pbr018101.1(-1.28108275158),Pbr022705.1(-16.2629322216),Pbr027676.1(-1.06474527793)
ko04013	MAPK signaling pathway - fly	7/430	81/4289	0.716828	0.822174	Pbr027418.1(1.17303276265),Pbr020740.1(-1.37038992367),Pbr025104.1(-1.98659194749),Pbr020719.1(-1.59059711346),Pbr008928.1(-1.00891436734),Pbr033933.1(-3.05827266235),Pbr000697.2(-1.72243314522)	Pbr027418.1(1.17303276265),Pbr020740.1(-1.37038992367),Pbr025104.1(-1.98659194749),Pbr020719.1(-1.59059711346),Pbr008928.1(-1.00891436734),Pbr033933.1(-3.05827266235),Pbr000697.2(-1.72243314522)
ko04330	Notch signaling pathway	1/430	12/4289	0.719018	0.822174	Pbr031577.1(3.2684710597)	Pbr031577.1(3.2684710597)
ko00910	Nitrogen metabolism	2/430	25/4289	0.731026	0.822174	Pbr001375.1(-1.69493608019),Pbr005047.2(-1.34464782813)	Pbr001375.1(-1.69493608019),Pbr005047.2(-1.34464782813)
ko00061	Fatty acid biosynthesis	1/430	13/4289	0.747267	0.822174	Pbr017869.1(1.65032373075)	Pbr017869.1(1.65032373075)
ko00072	Synthesis and degradation of ketone bodies	1/430	13/4289	0.747267	0.822174	Pbr032169.1(-1.80265544158)	Pbr032169.1(-1.80265544158)
ko00514	Other types of O-glycan biosynthesis	1/430	13/4289	0.747267	0.822174	Pbr031319.1(1.1390691)	Pbr031319.1(1.1390691)
ko04012	ErbB signaling pathway	3/430	38/4289	0.749212	0.822174	Pbr008627.1(-1.02503398824),Pbr033933.1(-3.05827266235),Pbr039714.1(-1.33607913561)	Pbr008627.1(-1.02503398824),Pbr033933.1(-3.05827266235),Pbr039714.1(-1.33607913561)
ko02024	Quorum sensing	1/430	14/4289	0.772682	0.822174	Pbr017869.1(1.65032373075)	Pbr017869.1(1.65032373075)
ko04370	VEGF signaling pathway	2/430	28/4289	0.787065	0.822174	Pbr027418.1(1.17303276265),Pbr033933.1(-3.05827266235)	Pbr027418.1(1.17303276265),Pbr033933.1(-3.05827266235)
ko04810	Regulation of actin cytoskeleton	6/430	77/4289	0.798648	0.822174	Pbr027418.1(1.17303276265),Pbr028195.1(-1.01246601184),Pbr035825.1(3.00180030897),Pbr033933.1(-3.05827266235),Pbr042283.1(2.24963043217),Pbr015942.4(1.01230795297)	Pbr027418.1(1.17303276265),Pbr028195.1(-1.01246601184),Pbr035825.1(3.00180030897),Pbr033933.1(-3.05827266235),Pbr042283.1(2.24963043217),Pbr015942.4(1.01230795297)
ko00220	Arginine biosynthesis	2/430	29/4289	0.803328	0.822174	Pbr001375.1(-1.69493608019),Pbr022812.1(-1.3094947632)	Pbr001375.1(-1.69493608019),Pbr022812.1(-1.3094947632)
ko04072	Phospholipase D signaling pathway	2/430	29/4289	0.803328	0.822174	Pbr012021.1(-1.34888923814),Pbr033933.1(-3.05827266235)	Pbr012021.1(-1.34888923814),Pbr033933.1(-3.05827266235)
ko00562	Inositol phosphate metabolism	6/430	78/4289	0.808654	0.822174	Pbr027183.1(2.14518044143),Pbr022568.1(-1.67255618408),Pbr042483.1(-1.70479758279),Pbr025955.1(2.03524743642),Pbr017054.1(-1.84367740154),Pbr024743.1(1.80272126145)	Pbr027183.1(2.14518044143),Pbr022568.1(-1.67255618408),Pbr042483.1(-1.70479758279),Pbr025955.1(2.03524743642),Pbr017054.1(-1.84367740154),Pbr024743.1(1.80272126145)
ko00625	Chloroalkane and chloroalkene degradation	1/430	16/4289	0.816117	0.822174	Pbr025679.1(-16.590524724)	Pbr025679.1(-16.590524724)
ko03018	RNA degradation	8/430	102/4289	0.816874	0.822174	Pbr032451.1(1.31133502051),Pbr028610.1(2.62850353356),Pbr035001.1(1.61040373647),Pbr008761.1(2.23270733778),Pbr001360.1(-1.86175608447),Pbr017545.1(1.06936723777),Pbr020223.1(1.83274260673),Pbr001621.1(-15.8297934974)	Pbr032451.1(1.31133502051),Pbr028610.1(2.62850353356),Pbr035001.1(1.61040373647),Pbr008761.1(2.23270733778),Pbr001360.1(-1.86175608447),Pbr017545.1(1.06936723777),Pbr020223.1(1.83274260673),Pbr001621.1(-15.8297934974)
ko01040	Biosynthesis of unsaturated fatty acids	2/430	30/4289	0.818479	0.822174	Pbr009415.2(-1.17788501802),Pbr019537.1(-1.18520091745)	Pbr009415.2(-1.17788501802),Pbr019537.1(-1.18520091745)
ko04015	Rap1 signaling pathway	3/430	44/4289	0.832402	0.822174	Pbr027418.1(1.17303276265),Pbr035825.1(3.00180030897),Pbr033933.1(-3.05827266235)	Pbr027418.1(1.17303276265),Pbr035825.1(3.00180030897),Pbr033933.1(-3.05827266235)
ko04350	TGF-beta signaling pathway	2/430	31/4289	0.832577	0.822174	Pbr005909.1(1.28382669038),Pbr033933.1(-3.05827266235)	Pbr005909.1(1.28382669038),Pbr033933.1(-3.05827266235)
ko00760	Nicotinate and nicotinamide metabolism	1/430	17/4289	0.834621	0.822174	Pbr041443.1(1.53431826554)	Pbr041443.1(1.53431826554)
ko04144	Endocytosis	12/430	150/4289	0.836282	0.822174	Pbr028198.2(-1.13981616669),Pbr022429.1(5.78306252607),Pbr022430.1(6.78614014459),Pbr016101.1(1.47189805246),Pbr000291.1(-3.29121344834),Pbr011067.1(1.06876179122),Pbr012021.1(-1.34888923814),Pbr022431.1(3.6144830322),Pbr022347.2(1.03809336959),Pbr022820.1(-1.1036548369),Pbr007374.1(4.23394718711),Pbr032362.1(1.69535450711)	Pbr028198.2(-1.13981616669),Pbr022429.1(5.78306252607),Pbr022430.1(6.78614014459),Pbr016101.1(1.47189805246),Pbr000291.1(-3.29121344834),Pbr011067.1(1.06876179122),Pbr012021.1(-1.34888923814),Pbr022431.1(3.6144830322),Pbr022347.2(1.03809336959),Pbr022820.1(-1.1036548369),Pbr007374.1(4.23394718711),Pbr032362.1(1.69535450711)
ko03020	RNA polymerase	3/430	46/4289	0.85431	0.822174	Pbr015619.1(1.75016120334),Pbr011876.1(1.24398185794),Pbr035501.2(1.08512567374)	Pbr015619.1(1.75016120334),Pbr011876.1(1.24398185794),Pbr035501.2(1.08512567374)
ko04130	SNARE interactions in vesicular transport	3/430	47/4289	0.864297	0.822174	Pbr010325.1(-1.01436143992),Pbr025330.1(1.00051452374),Pbr018087.1(1.23817127454)	Pbr010325.1(-1.01436143992),Pbr025330.1(1.00051452374),Pbr018087.1(1.23817127454)
ko00592	alpha-Linolenic acid metabolism	1/430	19/4289	0.866242	0.822174	Pbr019537.1(-1.18520091745)	Pbr019537.1(-1.18520091745)
ko00650	Butanoate metabolism	1/430	19/4289	0.866242	0.822174	Pbr032169.1(-1.80265544158)	Pbr032169.1(-1.80265544158)
ko04114	Oocyte meiosis	7/430	100/4289	0.887265	0.822174	Pbr040603.1(1.1038922798),Pbr006691.1(1.35171837571),Pbr029958.1(1.10963313241),Pbr033933.1(-3.05827266235),Pbr031044.1(1.21311140672),Pbr039714.1(-1.33607913561),Pbr028469.1(-1.24872053182)	Pbr040603.1(1.1038922798),Pbr006691.1(1.35171837571),Pbr029958.1(1.10963313241),Pbr033933.1(-3.05827266235),Pbr031044.1(1.21311140672),Pbr039714.1(-1.33607913561),Pbr028469.1(-1.24872053182)
ko04064	NF-kappa B signaling pathway	12/430	159/4289	0.88748	0.822174	Pbr032288.1(1.33638609286),Pbr011941.1(1.29653577884),Pbr026481.1(1.19208212316),Pbr015607.1(1.31260707441),Pbr016654.1(1.21187426436),Pbr042644.1(-1.02945837725),Pbr037367.1(-1.64700313075),Pbr030620.2(1.11151925396),Pbr008928.1(-1.00891436734),Pbr025162.1(1.14688605966),Pbr000551.1(1.08658382672),Pbr027756.1(1.0518482712)	Pbr032288.1(1.33638609286),Pbr011941.1(1.29653577884),Pbr026481.1(1.19208212316),Pbr015607.1(1.31260707441),Pbr016654.1(1.21187426436),Pbr042644.1(-1.02945837725),Pbr037367.1(-1.64700313075),Pbr030620.2(1.11151925396),Pbr008928.1(-1.00891436734),Pbr025162.1(1.14688605966),Pbr000551.1(1.08658382672),Pbr027756.1(1.0518482712)
ko04391	Hippo signaling pathway -fly	4/430	63/4289	0.889561	0.822174	Pbr040603.1(1.1038922798),Pbr021865.1(1.01390121219),Pbr035825.1(3.00180030897),Pbr029958.1(1.10963313241)	Pbr040603.1(1.1038922798),Pbr021865.1(1.01390121219),Pbr035825.1(3.00180030897),Pbr029958.1(1.10963313241)
ko04024	cAMP signaling pathway	7/430	101/4289	0.893145	0.822174	Pbr027418.1(1.17303276265),Pbr034237.1(-1.30010076242),Pbr012021.1(-1.34888923814),Pbr011500.1(-1.09042300159),Pbr033933.1(-3.05827266235),Pbr039714.1(-1.33607913561),Pbr004851.1(1.43231876616)	Pbr027418.1(1.17303276265),Pbr034237.1(-1.30010076242),Pbr012021.1(-1.34888923814),Pbr011500.1(-1.09042300159),Pbr033933.1(-3.05827266235),Pbr039714.1(-1.33607913561),Pbr004851.1(1.43231876616)
ko04151	PI3K-Akt signaling pathway	7/430	101/4289	0.893145	0.822174	Pbr027418.1(1.17303276265),Pbr040603.1(1.1038922798),Pbr008627.1(-1.02503398824),Pbr029958.1(1.10963313241),Pbr033933.1(-3.05827266235),Pbr010851.1(1.58945541951),Pbr018661.1(4.18582182901)	Pbr027418.1(1.17303276265),Pbr040603.1(1.1038922798),Pbr008627.1(-1.02503398824),Pbr029958.1(1.10963313241),Pbr033933.1(-3.05827266235),Pbr010851.1(1.58945541951),Pbr018661.1(4.18582182901)
ko00603	Glycosphingolipid biosynthesis - globo series	1/430	22/4289	0.902726	0.822174	Pbr000317.1(1.8771386847)	Pbr000317.1(1.8771386847)
ko01212	Fatty acid metabolism	3/430	53/4289	0.912472	0.822174	Pbr009415.2(-1.17788501802),Pbr017869.1(1.65032373075),Pbr019537.1(-1.18520091745)	Pbr009415.2(-1.17788501802),Pbr017869.1(1.65032373075),Pbr019537.1(-1.18520091745)
ko04530	Tight junction	3/430	53/4289	0.912472	0.822174	Pbr017086.4(1.65151031466),Pbr014803.1(1.07531796759),Pbr035825.1(3.00180030897)	Pbr017086.4(1.65151031466),Pbr014803.1(1.07531796759),Pbr035825.1(3.00180030897)
ko04390	Hippo signaling pathway	4/430	69/4289	0.92632	0.822174	Pbr040603.1(1.1038922798),Pbr008627.1(-1.02503398824),Pbr035825.1(3.00180030897),Pbr029958.1(1.10963313241)	Pbr040603.1(1.1038922798),Pbr008627.1(-1.02503398824),Pbr035825.1(3.00180030897),Pbr029958.1(1.10963313241)
ko04141	Protein processing in endoplasmic reticulum	14/430	196/4289	0.938485	0.822174	Pbr022429.1(5.78306252607),Pbr020740.1(-1.37038992367),Pbr022430.1(6.78614014459),Pbr039611.1(2.53329149496),Pbr039192.1(1.26024306118),Pbr031438.1(2.36921432544),Pbr016094.1(-1.23308494695),Pbr015189.1(1.0410779168),Pbr022431.1(3.6144830322),Pbr020719.1(-1.59059711346),Pbr010851.1(1.58945541951),Pbr007374.1(4.23394718711),Pbr018661.1(4.18582182901),Pbr032362.1(1.69535450711)	Pbr022429.1(5.78306252607),Pbr020740.1(-1.37038992367),Pbr022430.1(6.78614014459),Pbr039611.1(2.53329149496),Pbr039192.1(1.26024306118),Pbr031438.1(2.36921432544),Pbr016094.1(-1.23308494695),Pbr015189.1(1.0410779168),Pbr022431.1(3.6144830322),Pbr020719.1(-1.59059711346),Pbr010851.1(1.58945541951),Pbr007374.1(4.23394718711),Pbr018661.1(4.18582182901),Pbr032362.1(1.69535450711)
ko04150	mTOR signaling pathway	3/430	60/4289	0.948742	0.822174	Pbr008627.1(-1.02503398824),Pbr033933.1(-3.05827266235),Pbr028469.1(-1.24872053182)	Pbr008627.1(-1.02503398824),Pbr033933.1(-3.05827266235),Pbr028469.1(-1.24872053182)
ko04340	Hedgehog signaling pathway	1/430	32/4289	0.966413	0.822174	Pbr008627.1(-1.02503398824)	Pbr008627.1(-1.02503398824)
ko04070	Phosphatidylinositol signaling system	3/430	66/4289	0.968142	0.822174	Pbr027183.1(2.14518044143),Pbr025955.1(2.03524743642),Pbr024743.1(1.80272126145)	Pbr027183.1(2.14518044143),Pbr025955.1(2.03524743642),Pbr024743.1(1.80272126145)
ko03040	Spliceosome	13/430	201/4289	0.973044	0.822174	Pbr022429.1(5.78306252607),Pbr022430.1(6.78614014459),Pbr019292.1(-1.79635075695),Pbr004804.1(1.57343568473),Pbr022431.1(3.6144830322),Pbr030651.1(-1.31779870608),Pbr007374.1(4.23394718711),Pbr039860.1(-1.46528676226),Pbr019944.1(1.21061135293),Pbr017125.1(-1.5251481951),Pbr006546.1(-1.11750725839),Pbr032362.1(1.69535450711),Pbr001884.1(-2.40887286861)	Pbr022429.1(5.78306252607),Pbr022430.1(6.78614014459),Pbr019292.1(-1.79635075695),Pbr004804.1(1.57343568473),Pbr022431.1(3.6144830322),Pbr030651.1(-1.31779870608),Pbr007374.1(4.23394718711),Pbr039860.1(-1.46528676226),Pbr019944.1(1.21061135293),Pbr017125.1(-1.5251481951),Pbr006546.1(-1.11750725839),Pbr032362.1(1.69535450711),Pbr001884.1(-2.40887286861)
ko03460	Fanconi anemia pathway	1/430	35/4289	0.975599	0.822174	Pbr002664.1(1.36515677953)	Pbr002664.1(1.36515677953)
ko04020	Calcium signaling pathway	4/430	85/4289	0.976879	0.822174	Pbr011500.1(-1.09042300159),Pbr026319.1(-1.53997155005),Pbr039714.1(-1.33607913561),Pbr004851.1(1.43231876616)	Pbr011500.1(-1.09042300159),Pbr026319.1(-1.53997155005),Pbr039714.1(-1.33607913561),Pbr004851.1(1.43231876616)
ko03022	Basal transcription factors	1/430	36/4289	0.978066	0.822174	Pbr020003.1(-1.26414669492)	Pbr020003.1(-1.26414669492)
ko04022	cGMP - PKG signaling pathway	3/430	72/4289	0.980463	0.822174	Pbr033933.1(-3.05827266235),Pbr026319.1(-1.53997155005),Pbr004851.1(1.43231876616)	Pbr033933.1(-3.05827266235),Pbr026319.1(-1.53997155005),Pbr004851.1(1.43231876616)
ko04068	FoxO signaling pathway	2/430	56/4289	0.981023	0.822174	Pbr025537.1(1.2823009814),Pbr033933.1(-3.05827266235)	Pbr025537.1(1.2823009814),Pbr033933.1(-3.05827266235)
ko04139	Regulation of mitophagy - yeast	1/430	38/4289	0.982277	0.822174	Pbr002242.1(1.13044551525)	Pbr002242.1(1.13044551525)
ko03060	Protein export	1/430	41/4289	0.987131	0.822174	Pbr016094.1(-1.23308494695)	Pbr016094.1(-1.23308494695)
ko04341	Hedgehog signaling pathway - Fly	1/430	42/4289	0.988433	0.822174	Pbr008627.1(-1.02503398824)	Pbr008627.1(-1.02503398824)
ko04120	Ubiquitin mediated proteolysis	8/430	153/4289	0.989712	0.822174	Pbr020740.1(-1.37038992367),Pbr006691.1(1.35171837571),Pbr025622.1(-1.96740510142),Pbr020719.1(-1.59059711346),Pbr031044.1(1.21311140672),Pbr000361.1(-2.4969653153),Pbr000697.2(-1.72243314522),Pbr002269.1(-1.51652289713)	Pbr020740.1(-1.37038992367),Pbr006691.1(1.35171837571),Pbr025622.1(-1.96740510142),Pbr020719.1(-1.59059711346),Pbr031044.1(1.21311140672),Pbr000361.1(-2.4969653153),Pbr000697.2(-1.72243314522),Pbr002269.1(-1.51652289713)
ko00510	N-Glycan biosynthesis	1/430	47/4289	0.993219	0.822174	Pbr015189.1(1.0410779168)	Pbr015189.1(1.0410779168)
ko03015	mRNA surveillance pathway	6/430	133/4289	0.994184	0.822174	Pbr018604.1(-1.06607305418),Pbr019292.1(-1.79635075695),Pbr035001.1(1.61040373647),Pbr037810.1(-1.22084245469),Pbr034631.1(1.27712884822),Pbr002665.1(-1.68690827654)	Pbr018604.1(-1.06607305418),Pbr019292.1(-1.79635075695),Pbr035001.1(1.61040373647),Pbr037810.1(-1.22084245469),Pbr034631.1(1.27712884822),Pbr002665.1(-1.68690827654)
ko00190	Oxidative phosphorylation	4/430	103/4289	0.994362	0.822174	Pbr040959.1(1.09213777553),Pbr017423.1(-1.03328974219),Pbr014167.1(2.92640233267),Pbr000963.1(1.38240757779)	Pbr040959.1(1.09213777553),Pbr017423.1(-1.03328974219),Pbr014167.1(2.92640233267),Pbr000963.1(1.38240757779)
ko03008	Ribosome biogenesis in eukaryotes	2/430	98/4289	0.999657	0.822174	Pbr021425.1(1.05076794675),Pbr035009.1(-1.10605829181)	Pbr021425.1(1.05076794675),Pbr035009.1(-1.10605829181)
ko03013	RNA transport	7/430	201/4289	0.9999	0.822174	Pbr010521.1(1.04898720127),Pbr019292.1(-1.79635075695),Pbr025468.1(1.07148498288),Pbr035001.1(1.61040373647),Pbr039715.1(-1.77318121858),Pbr033049.1(2.59898933353),Pbr012819.1(1.79384325035)	Pbr010521.1(1.04898720127),Pbr019292.1(-1.79635075695),Pbr025468.1(1.07148498288),Pbr035001.1(1.61040373647),Pbr039715.1(-1.77318121858),Pbr033049.1(2.59898933353),Pbr012819.1(1.79384325035)
ko03010	Ribosome	2/430	302/4289	1	0.822174	Pbr001407.1(2.06139842516),Pbr007635.1(2.03392052782)	Pbr001407.1(2.06139842516),Pbr007635.1(2.03392052782)

## Sheet: 0_vs_15.sign_KEGG_enrichment
id	Description	Significant	Annotated	Pvalue	Qvalue	Signi_id	Signi_symbol
ko01230	Biosynthesis of amino acids	48/660	138/4289	8.21352e-09	1.16718e-06	Pbr004685.1(-3.23673931967),Pbr001686.1(4.13276486338),Pbr024919.1(1.05716173402),Pbr022812.1(-1.8040361596),Pbr016484.1(4.0447798274),Pbr027207.1(-1.38873908214),Pbr020798.1(-1.30677805966),Pbr037943.1(2.31810400649),Pbr037756.1(2.60916727829),Pbr030186.1(-1.0410820255),Pbr002533.1(1.35185033373),Pbr006059.2(1.43557999038),Pbr004667.1(1.55202530865),Pbr028610.1(2.79777141508),Pbr025526.1(1.47279…	Pbr004685.1(-3.23673931967),Pbr001686.1(4.13276486338),Pbr024919.1(1.05716173402),Pbr022812.1(-1.8040361596),Pbr016484.1(4.0447798274),Pbr027207.1(-1.38873908214),Pbr020798.1(-1.30677805966),Pbr037943.1(2.31810400649),Pbr037756.1(2.60916727829),Pbr030186.1(-1.0410820255),Pbr002533.1(1.35185033373),Pbr006059.2(1.43557999038),Pbr004667.1(1.55202530865),Pbr028610.1(2.79777141508),Pbr025526.1(1.47279…
ko00360	Phenylalanine metabolism	10/660	14/4289	3.88539e-06	0.000276067	Pbr022812.1(-1.8040361596),Pbr008108.1(3.08706807982),Pbr024635.1(4.47334186061),Pbr022513.1(1.5052209415),Pbr010673.1(-2.62064796996),Pbr030350.1(-2.03787791174),Pbr009228.1(-1.48913868556),Pbr022512.1(1.3808160704),Pbr002375.1(-2.71263864222),Pbr038270.1(-3.50372706949)	Pbr022812.1(-1.8040361596),Pbr008108.1(3.08706807982),Pbr024635.1(4.47334186061),Pbr022513.1(1.5052209415),Pbr010673.1(-2.62064796996),Pbr030350.1(-2.03787791174),Pbr009228.1(-1.48913868556),Pbr022512.1(1.3808160704),Pbr002375.1(-2.71263864222),Pbr038270.1(-3.50372706949)
ko04540	Gap junction	18/660	40/4289	7.49864e-06	0.000355199	Pbr016911.1(1.75226767036),Pbr031324.1(3.25921533384),Pbr035370.1(2.30268208551),Pbr042345.1(1.57427864271),Pbr013985.1(2.11925067146),Pbr014179.1(-1.12376022142),Pbr007700.2(1.21246683795),Pbr025647.1(1.8777173538),Pbr015540.1(3.58500213526),Pbr025964.1(1.30382469274),Pbr025648.1(1.63024731206),Pbr030161.1(1.15431844479),Pbr033933.1(-2.45688857831),Pbr038704.1(1.72814639786),Pbr002242.1(1.653068…	Pbr016911.1(1.75226767036),Pbr031324.1(3.25921533384),Pbr035370.1(2.30268208551),Pbr042345.1(1.57427864271),Pbr013985.1(2.11925067146),Pbr014179.1(-1.12376022142),Pbr007700.2(1.21246683795),Pbr025647.1(1.8777173538),Pbr015540.1(3.58500213526),Pbr025964.1(1.30382469274),Pbr025648.1(1.63024731206),Pbr030161.1(1.15431844479),Pbr033933.1(-2.45688857831),Pbr038704.1(1.72814639786),Pbr002242.1(1.653068…
ko00960	Tropane, piperidine and pyridine alkaloid biosynthesis	6/660	6/4289	1.30241e-05	0.000367374	Pbr022812.1(-1.8040361596),Pbr008108.1(3.08706807982),Pbr022513.1(1.5052209415),Pbr009228.1(-1.48913868556),Pbr022512.1(1.3808160704),Pbr038270.1(-3.50372706949)	Pbr022812.1(-1.8040361596),Pbr008108.1(3.08706807982),Pbr022513.1(1.5052209415),Pbr009228.1(-1.48913868556),Pbr022512.1(1.3808160704),Pbr038270.1(-3.50372706949)
ko03030	DNA replication	19/660	45/4289	1.30615e-05	0.000367374	Pbr036266.1(1.14307958197),Pbr037059.1(2.39406436936),Pbr028009.1(2.16508652941),Pbr010226.1(2.50846900815),Pbr034287.1(3.93429330937),Pbr026433.1(1.80240105481),Pbr035828.1(1.69863139795),Pbr002515.1(3.25105947035),Pbr039567.1(3.29325947467),Pbr039848.1(1.14189369858),Pbr035642.1(2.94164414687),Pbr035444.1(3.00930344509),Pbr035502.1(1.02346214615),Pbr000970.2(1.37436904428),Pbr042335.2(1.5285638…	Pbr036266.1(1.14307958197),Pbr037059.1(2.39406436936),Pbr028009.1(2.16508652941),Pbr010226.1(2.50846900815),Pbr034287.1(3.93429330937),Pbr026433.1(1.80240105481),Pbr035828.1(1.69863139795),Pbr002515.1(3.25105947035),Pbr039567.1(3.29325947467),Pbr039848.1(1.14189369858),Pbr035642.1(2.94164414687),Pbr035444.1(3.00930344509),Pbr035502.1(1.02346214615),Pbr000970.2(1.37436904428),Pbr042335.2(1.5285638…
ko00260	Glycine, serine and threonine metabolism	24/660	65/4289	1.55114e-05	0.000367374	Pbr024919.1(1.05716173402),Pbr009292.1(1.56721178705),Pbr016484.1(4.0447798274),Pbr019837.1(3.01051228669),Pbr031914.1(1.52381124936),Pbr037943.1(2.31810400649),Pbr008108.1(3.08706807982),Pbr002687.1(1.65280621941),Pbr014600.1(1.08276499505),Pbr004667.1(1.55202530865),Pbr025526.1(1.47279896865),Pbr016278.1(1.65082688443),Pbr013991.1(1.794817279),Pbr007213.1(1.09346992257),Pbr030489.1(-1.562018329…	Pbr024919.1(1.05716173402),Pbr009292.1(1.56721178705),Pbr016484.1(4.0447798274),Pbr019837.1(3.01051228669),Pbr031914.1(1.52381124936),Pbr037943.1(2.31810400649),Pbr008108.1(3.08706807982),Pbr002687.1(1.65280621941),Pbr014600.1(1.08276499505),Pbr004667.1(1.55202530865),Pbr025526.1(1.47279896865),Pbr016278.1(1.65082688443),Pbr013991.1(1.794817279),Pbr007213.1(1.09346992257),Pbr030489.1(-1.562018329…
ko00520	Amino sugar and nucleotide sugar metabolism	22/660	58/4289	2.14593e-05	0.000435639	Pbr032352.1(1.96197758226),Pbr030533.1(-2.31943963349),Pbr024496.1(1.4282766543),Pbr008471.1(1.11595784064),Pbr020841.1(4.42400406172),Pbr028217.1(2.29925280948),Pbr020545.1(-1.50393276221),Pbr026315.1(2.25177945042),Pbr028179.1(1.43680784875),Pbr020019.1(1.4996654036),Pbr026364.1(2.50055113286),Pbr007232.1(2.55582367752),Pbr039283.1(-3.34672778759),Pbr030107.1(2.91776974272),Pbr031607.1(1.010425…	Pbr032352.1(1.96197758226),Pbr030533.1(-2.31943963349),Pbr024496.1(1.4282766543),Pbr008471.1(1.11595784064),Pbr020841.1(4.42400406172),Pbr028217.1(2.29925280948),Pbr020545.1(-1.50393276221),Pbr026315.1(2.25177945042),Pbr028179.1(1.43680784875),Pbr020019.1(1.4996654036),Pbr026364.1(2.50055113286),Pbr007232.1(2.55582367752),Pbr039283.1(-3.34672778759),Pbr030107.1(2.91776974272),Pbr031607.1(1.010425…
ko00790	Folate biosynthesis	8/660	11/4289	3.23719e-05	0.000575026	Pbr039158.1(2.7742148588),Pbr014950.1(-1.47217148379),Pbr035279.1(1.05156546009),Pbr035688.1(-2.11787866315),Pbr033388.1(-1.0560318446),Pbr002182.1(1.13533380496),Pbr042689.1(1.48725092718),Pbr039159.1(2.19881428768)	Pbr039158.1(2.7742148588),Pbr014950.1(-1.47217148379),Pbr035279.1(1.05156546009),Pbr035688.1(-2.11787866315),Pbr033388.1(-1.0560318446),Pbr002182.1(1.13533380496),Pbr042689.1(1.48725092718),Pbr039159.1(2.19881428768)
ko00680	Methane metabolism	19/660	50/4289	7.5993e-05	0.00113127	Pbr010532.1(-1.54774597795),Pbr016484.1(4.0447798274),Pbr037943.1(2.31810400649),Pbr004667.1(1.55202530865),Pbr028610.1(2.79777141508),Pbr025526.1(1.47279896865),Pbr013991.1(1.794817279),Pbr008761.1(3.04105500289),Pbr007213.1(1.09346992257),Pbr030489.1(-1.56201832984),Pbr001360.1(-1.02135825343),Pbr040110.1(2.70905466285),Pbr017545.1(1.19355354629),Pbr007839.1(1.43051269358),Pbr011138.1(1.7434789…	Pbr010532.1(-1.54774597795),Pbr016484.1(4.0447798274),Pbr037943.1(2.31810400649),Pbr004667.1(1.55202530865),Pbr028610.1(2.79777141508),Pbr025526.1(1.47279896865),Pbr013991.1(1.794817279),Pbr008761.1(3.04105500289),Pbr007213.1(1.09346992257),Pbr030489.1(-1.56201832984),Pbr001360.1(-1.02135825343),Pbr040110.1(2.70905466285),Pbr017545.1(1.19355354629),Pbr007839.1(1.43051269358),Pbr011138.1(1.7434789…
ko00400	Phenylalanine, tyrosine and tryptophan biosynthesis	5/660	5/4289	8.51838e-05	0.00113127	Pbr022812.1(-1.8040361596),Pbr022513.1(1.5052209415),Pbr009228.1(-1.48913868556),Pbr022512.1(1.3808160704),Pbr038270.1(-3.50372706949)	Pbr022812.1(-1.8040361596),Pbr022513.1(1.5052209415),Pbr009228.1(-1.48913868556),Pbr022512.1(1.3808160704),Pbr038270.1(-3.50372706949)
ko00710	Carbon fixation in photosynthetic organisms	15/660	35/4289	8.75683e-05	0.00113127	Pbr004685.1(-3.23673931967),Pbr010532.1(-1.54774597795),Pbr022812.1(-1.8040361596),Pbr027207.1(-1.38873908214),Pbr020798.1(-1.30677805966),Pbr019116.1(-1.16151693535),Pbr006059.2(1.43557999038),Pbr036263.1(1.0837084285),Pbr003629.1(1.72648598061),Pbr009377.1(1.14801351752),Pbr009228.1(-1.48913868556),Pbr028738.1(-1.03072700675),Pbr013399.1(-1.44453465022),Pbr015516.1(1.31211335158),Pbr005501.1(1.…	Pbr004685.1(-3.23673931967),Pbr010532.1(-1.54774597795),Pbr022812.1(-1.8040361596),Pbr027207.1(-1.38873908214),Pbr020798.1(-1.30677805966),Pbr019116.1(-1.16151693535),Pbr006059.2(1.43557999038),Pbr036263.1(1.0837084285),Pbr003629.1(1.72648598061),Pbr009377.1(1.14801351752),Pbr009228.1(-1.48913868556),Pbr028738.1(-1.03072700675),Pbr013399.1(-1.44453465022),Pbr015516.1(1.31211335158),Pbr005501.1(1.…
ko01200	Carbon metabolism	45/660	174/4289	0.000180997	0.00214339	Pbr004685.1(-3.23673931967),Pbr041255.1(1.60222412661),Pbr001375.1(-1.43901827151),Pbr010532.1(-1.54774597795),Pbr022812.1(-1.8040361596),Pbr005384.1(-1.04438027719),Pbr016484.1(4.0447798274),Pbr003664.1(1.07469596023),Pbr027207.1(-1.38873908214),Pbr020798.1(-1.30677805966),Pbr019837.1(3.01051228669),Pbr031914.1(1.52381124936),Pbr037943.1(2.31810400649),Pbr030186.1(-1.0410820255),Pbr019116.1(-1.1…	Pbr004685.1(-3.23673931967),Pbr041255.1(1.60222412661),Pbr001375.1(-1.43901827151),Pbr010532.1(-1.54774597795),Pbr022812.1(-1.8040361596),Pbr005384.1(-1.04438027719),Pbr016484.1(4.0447798274),Pbr003664.1(1.07469596023),Pbr027207.1(-1.38873908214),Pbr020798.1(-1.30677805966),Pbr019837.1(3.01051228669),Pbr031914.1(1.52381124936),Pbr037943.1(2.31810400649),Pbr030186.1(-1.0410820255),Pbr019116.1(-1.1…
ko00500	Starch and sucrose metabolism	34/660	121/4289	0.000209933	0.00229125	Pbr000926.1(1.39387841446),Pbr032352.1(1.96197758226),Pbr009446.1(1.99102935717),Pbr008471.1(1.11595784064),Pbr006497.1(1.73686095375),Pbr014258.1(2.52104406496),Pbr009449.1(1.37155742246),Pbr020841.1(4.42400406172),Pbr028217.1(2.29925280948),Pbr026315.1(2.25177945042),Pbr024572.1(2.04472109709),Pbr030843.1(2.56435897793),Pbr007397.1(-2.94564570324),Pbr035040.1(1.19271834895),Pbr013288.1(1.200587…	Pbr000926.1(1.39387841446),Pbr032352.1(1.96197758226),Pbr009446.1(1.99102935717),Pbr008471.1(1.11595784064),Pbr006497.1(1.73686095375),Pbr014258.1(2.52104406496),Pbr009449.1(1.37155742246),Pbr020841.1(4.42400406172),Pbr028217.1(2.29925280948),Pbr026315.1(2.25177945042),Pbr024572.1(2.04472109709),Pbr030843.1(2.56435897793),Pbr007397.1(-2.94564570324),Pbr035040.1(1.19271834895),Pbr013288.1(1.200587…
ko00270	Cysteine and methionine metabolism	23/660	71/4289	0.000238794	0.00229125	Pbr001686.1(4.13276486338),Pbr024919.1(1.05716173402),Pbr025793.1(-3.37571506121),Pbr022812.1(-1.8040361596),Pbr011763.1(2.36332457274),Pbr016485.1(2.36605067722),Pbr037756.1(2.60916727829),Pbr014600.1(1.08276499505),Pbr036571.1(1.10442897935),Pbr006002.1(3.63388964832),Pbr022513.1(1.5052209415),Pbr017970.1(-16.0799116735),Pbr026061.1(3.41568516054),Pbr007723.1(2.96830267453),Pbr009228.1(-1.48913…	Pbr001686.1(4.13276486338),Pbr024919.1(1.05716173402),Pbr025793.1(-3.37571506121),Pbr022812.1(-1.8040361596),Pbr011763.1(2.36332457274),Pbr016485.1(2.36605067722),Pbr037756.1(2.60916727829),Pbr014600.1(1.08276499505),Pbr036571.1(1.10442897935),Pbr006002.1(3.63388964832),Pbr022513.1(1.5052209415),Pbr017970.1(-16.0799116735),Pbr026061.1(3.41568516054),Pbr007723.1(2.96830267453),Pbr009228.1(-1.48913…
ko00350	Tyrosine metabolism	11/660	23/4289	0.000241854	0.00229125	Pbr026742.1(-1.89807261596),Pbr022812.1(-1.8040361596),Pbr008108.1(3.08706807982),Pbr022513.1(1.5052209415),Pbr010673.1(-2.62064796996),Pbr026640.1(-1.120138338),Pbr009228.1(-1.48913868556),Pbr022512.1(1.3808160704),Pbr002375.1(-2.71263864222),Pbr038270.1(-3.50372706949),Pbr025679.1(-18.0692046051)	Pbr026742.1(-1.89807261596),Pbr022812.1(-1.8040361596),Pbr008108.1(3.08706807982),Pbr022513.1(1.5052209415),Pbr010673.1(-2.62064796996),Pbr026640.1(-1.120138338),Pbr009228.1(-1.48913868556),Pbr022512.1(1.3808160704),Pbr002375.1(-2.71263864222),Pbr038270.1(-3.50372706949),Pbr025679.1(-18.0692046051)
ko00950	Isoquinoline alkaloid biosynthesis	6/660	8/4289	0.000275585	0.00244763	Pbr022812.1(-1.8040361596),Pbr008108.1(3.08706807982),Pbr022513.1(1.5052209415),Pbr009228.1(-1.48913868556),Pbr022512.1(1.3808160704),Pbr038270.1(-3.50372706949)	Pbr022812.1(-1.8040361596),Pbr008108.1(3.08706807982),Pbr022513.1(1.5052209415),Pbr009228.1(-1.48913868556),Pbr022512.1(1.3808160704),Pbr038270.1(-3.50372706949)
ko00130	Ubiquinone and other terpenoid-quinone biosynthesis	8/660	14/4289	0.00038213	0.00319427	Pbr024635.1(4.47334186061),Pbr022513.1(1.5052209415),Pbr011126.1(-1.01955041164),Pbr010673.1(-2.62064796996),Pbr030350.1(-2.03787791174),Pbr022512.1(1.3808160704),Pbr002375.1(-2.71263864222),Pbr038270.1(-3.50372706949)	Pbr024635.1(4.47334186061),Pbr022513.1(1.5052209415),Pbr011126.1(-1.01955041164),Pbr010673.1(-2.62064796996),Pbr030350.1(-2.03787791174),Pbr022512.1(1.3808160704),Pbr002375.1(-2.71263864222),Pbr038270.1(-3.50372706949)
ko00040	Pentose and glucuronate interconversions	30/660	106/4289	0.000428792	0.0033852	Pbr000926.1(1.39387841446),Pbr013913.1(2.73366739311),Pbr009446.1(1.99102935717),Pbr032772.1(3.00917625739),Pbr022147.1(-1.57435199807),Pbr035887.1(2.72795323165),Pbr008471.1(1.11595784064),Pbr014258.1(2.52104406496),Pbr032776.1(2.75920526286),Pbr009449.1(1.37155742246),Pbr013912.1(3.10319448648),Pbr024572.1(2.04472109709),Pbr013916.1(2.49950371151),Pbr007397.1(-2.94564570324),Pbr024571.1(2.00214…	Pbr000926.1(1.39387841446),Pbr013913.1(2.73366739311),Pbr009446.1(1.99102935717),Pbr032772.1(3.00917625739),Pbr022147.1(-1.57435199807),Pbr035887.1(2.72795323165),Pbr008471.1(1.11595784064),Pbr014258.1(2.52104406496),Pbr032776.1(2.75920526286),Pbr009449.1(1.37155742246),Pbr013912.1(3.10319448648),Pbr024572.1(2.04472109709),Pbr013916.1(2.49950371151),Pbr007397.1(-2.94564570324),Pbr024571.1(2.00214…
ko00010	Glycolysis / Gluconeogenesis	25/660	85/4289	0.000684167	0.00511704	Pbr010532.1(-1.54774597795),Pbr022147.1(-1.57435199807),Pbr035887.1(2.72795323165),Pbr003664.1(1.07469596023),Pbr035314.1(1.18212906603),Pbr027207.1(-1.38873908214),Pbr020798.1(-1.30677805966),Pbr030186.1(-1.0410820255),Pbr006059.2(1.43557999038),Pbr028610.1(2.79777141508),Pbr036263.1(1.0837084285),Pbr009377.1(1.14801351752),Pbr008761.1(3.04105500289),Pbr041854.1(-3.42123924048),Pbr001360.1(-1.02…	Pbr010532.1(-1.54774597795),Pbr022147.1(-1.57435199807),Pbr035887.1(2.72795323165),Pbr003664.1(1.07469596023),Pbr035314.1(1.18212906603),Pbr027207.1(-1.38873908214),Pbr020798.1(-1.30677805966),Pbr030186.1(-1.0410820255),Pbr006059.2(1.43557999038),Pbr028610.1(2.79777141508),Pbr036263.1(1.0837084285),Pbr009377.1(1.14801351752),Pbr008761.1(3.04105500289),Pbr041854.1(-3.42123924048),Pbr001360.1(-1.02…
ko00330	Arginine and proline metabolism	17/660	51/4289	0.00106486	0.00756611	Pbr026261.1(1.07098082964),Pbr022812.1(-1.8040361596),Pbr022147.1(-1.57435199807),Pbr011397.1(-1.9674840912),Pbr042692.1(-1.32418923108),Pbr009228.1(-1.48913868556),Pbr030027.1(-1.81980979254),Pbr035890.1(-6.02317434063),Pbr022893.1(-3.38996052098),Pbr041456.1(3.37514343717),Pbr025678.1(-16.4630896963),Pbr015601.1(1.59764042675),Pbr027745.1(-1.4489731073),Pbr016551.1(5.48963745579),Pbr005792.1(4.…	Pbr026261.1(1.07098082964),Pbr022812.1(-1.8040361596),Pbr022147.1(-1.57435199807),Pbr011397.1(-1.9674840912),Pbr042692.1(-1.32418923108),Pbr009228.1(-1.48913868556),Pbr030027.1(-1.81980979254),Pbr035890.1(-6.02317434063),Pbr022893.1(-3.38996052098),Pbr041456.1(3.37514343717),Pbr025678.1(-16.4630896963),Pbr015601.1(1.59764042675),Pbr027745.1(-1.4489731073),Pbr016551.1(5.48963745579),Pbr005792.1(4.…
ko00410	beta-Alanine metabolism	11/660	27/4289	0.00129349	0.00835505	Pbr022147.1(-1.57435199807),Pbr005384.1(-1.04438027719),Pbr008108.1(3.08706807982),Pbr029633.1(1.61920074926),Pbr028353.1(-1.83870331002),Pbr000105.1(1.01739243929),Pbr022893.1(-3.38996052098),Pbr041456.1(3.37514343717),Pbr015601.1(1.59764042675),Pbr027745.1(-1.4489731073),Pbr027959.1(1.58371610544)	Pbr022147.1(-1.57435199807),Pbr005384.1(-1.04438027719),Pbr008108.1(3.08706807982),Pbr029633.1(1.61920074926),Pbr028353.1(-1.83870331002),Pbr000105.1(1.01739243929),Pbr022893.1(-3.38996052098),Pbr041456.1(3.37514343717),Pbr015601.1(1.59764042675),Pbr027745.1(-1.4489731073),Pbr027959.1(1.58371610544)
ko03430	Mismatch repair	11/660	27/4289	0.00129349	0.00835505	Pbr037059.1(2.39406436936),Pbr028009.1(2.16508652941),Pbr026433.1(1.80240105481),Pbr035828.1(1.69863139795),Pbr039848.1(1.14189369858),Pbr035502.1(1.02346214615),Pbr000970.2(1.37436904428),Pbr042335.2(1.52856381624),Pbr036772.2(1.12327181318),Pbr002664.1(2.8124219254),Pbr022680.1(1.12004622952)	Pbr037059.1(2.39406436936),Pbr028009.1(2.16508652941),Pbr026433.1(1.80240105481),Pbr035828.1(1.69863139795),Pbr039848.1(1.14189369858),Pbr035502.1(1.02346214615),Pbr000970.2(1.37436904428),Pbr042335.2(1.52856381624),Pbr036772.2(1.12327181318),Pbr002664.1(2.8124219254),Pbr022680.1(1.12004622952)
ko04210	Apoptosis	23/660	80/4289	0.00155803	0.00926522	Pbr016911.1(1.75226767036),Pbr029513.1(1.61434931975),Pbr024338.1(-19.4417620413),Pbr014179.1(-1.12376022142),Pbr007700.2(1.21246683795),Pbr019674.1(-1.4047116582),Pbr025647.1(1.8777173538),Pbr035825.1(3.63642003823),Pbr015540.1(3.58500213526),Pbr025964.1(1.30382469274),Pbr037434.1(-1.24529253699),Pbr025648.1(1.63024731206),Pbr030161.1(1.15431844479),Pbr033933.1(-2.45688857831),Pbr009023.1(1.0311…	Pbr016911.1(1.75226767036),Pbr029513.1(1.61434931975),Pbr024338.1(-19.4417620413),Pbr014179.1(-1.12376022142),Pbr007700.2(1.21246683795),Pbr019674.1(-1.4047116582),Pbr025647.1(1.8777173538),Pbr035825.1(3.63642003823),Pbr015540.1(3.58500213526),Pbr025964.1(1.30382469274),Pbr037434.1(-1.24529253699),Pbr025648.1(1.63024731206),Pbr030161.1(1.15431844479),Pbr033933.1(-2.45688857831),Pbr009023.1(1.0311…
ko00532	Glycosaminoglycan biosynthesis - chondroitin sulfate / dermatan sulfate	6/660	10/4289	0.00156479	0.00926522	Pbr035509.1(2.16871493082),Pbr039721.1(2.79453753013),Pbr038062.1(1.49741742452),Pbr003181.1(1.51332506842),Pbr017417.1(-1.70311437697),Pbr022253.1(2.79218896203)	Pbr035509.1(2.16871493082),Pbr039721.1(2.79453753013),Pbr038062.1(1.49741742452),Pbr003181.1(1.51332506842),Pbr017417.1(-1.70311437697),Pbr022253.1(2.79218896203)
ko00051	Fructose and mannose metabolism	19/660	62/4289	0.00173167	0.00984315	Pbr013913.1(2.73366739311),Pbr010532.1(-1.54774597795),Pbr032772.1(3.00917625739),Pbr024496.1(1.4282766543),Pbr032776.1(2.75920526286),Pbr020798.1(-1.30677805966),Pbr013912.1(3.10319448648),Pbr028610.1(2.79777141508),Pbr013916.1(2.49950371151),Pbr009377.1(1.14801351752),Pbr008761.1(3.04105500289),Pbr032773.1(-1.07670179731),Pbr032774.1(-1.13186616765),Pbr001360.1(-1.02135825343),Pbr032777.1(1.729…	Pbr013913.1(2.73366739311),Pbr010532.1(-1.54774597795),Pbr032772.1(3.00917625739),Pbr024496.1(1.4282766543),Pbr032776.1(2.75920526286),Pbr020798.1(-1.30677805966),Pbr013912.1(3.10319448648),Pbr028610.1(2.79777141508),Pbr013916.1(2.49950371151),Pbr009377.1(1.14801351752),Pbr008761.1(3.04105500289),Pbr032773.1(-1.07670179731),Pbr032774.1(-1.13186616765),Pbr001360.1(-1.02135825343),Pbr032777.1(1.729…
ko04010	MAPK signaling pathway	24/660	86/4289	0.00194486	0.0106298	Pbr014179.1(-1.12376022142),Pbr015474.1(2.50268697584),Pbr022429.1(4.26839602061),Pbr013591.1(-5.94567196478),Pbr022430.1(5.91799285786),Pbr015540.1(3.58500213526),Pbr031704.1(-1.66132416083),Pbr022431.1(3.00223998525),Pbr033933.1(-2.45688857831),Pbr038704.1(1.72814639786),Pbr002242.1(1.65306844358),Pbr029529.1(1.16176548109),Pbr007374.1(2.80882512123),Pbr027856.1(-2.38161597182),Pbr001955.1(1.10…	Pbr014179.1(-1.12376022142),Pbr015474.1(2.50268697584),Pbr022429.1(4.26839602061),Pbr013591.1(-5.94567196478),Pbr022430.1(5.91799285786),Pbr015540.1(3.58500213526),Pbr031704.1(-1.66132416083),Pbr022431.1(3.00223998525),Pbr033933.1(-2.45688857831),Pbr038704.1(1.72814639786),Pbr002242.1(1.65306844358),Pbr029529.1(1.16176548109),Pbr007374.1(2.80882512123),Pbr027856.1(-2.38161597182),Pbr001955.1(1.10…
ko00401	Novobiocin biosynthesis	3/660	3/4289	0.00362987	0.0187775	Pbr022513.1(1.5052209415),Pbr022512.1(1.3808160704),Pbr038270.1(-3.50372706949)	Pbr022513.1(1.5052209415),Pbr022512.1(1.3808160704),Pbr038270.1(-3.50372706949)
ko00052	Galactose metabolism	14/660	43/4289	0.00369986	0.0187775	Pbr008471.1(1.11595784064),Pbr027411.1(1.05500882344),Pbr028610.1(2.79777141508),Pbr013288.1(1.20058715767),Pbr004126.1(1.92366703783),Pbr008761.1(3.04105500289),Pbr041854.1(-3.42123924048),Pbr039283.1(-3.34672778759),Pbr001360.1(-1.02135825343),Pbr028837.1(1.36615737104),Pbr041218.1(4.61052992647),Pbr026844.2(1.87224438693),Pbr035064.1(-1.73447398735),Pbr033724.1(1.37026014683)	Pbr008471.1(1.11595784064),Pbr027411.1(1.05500882344),Pbr028610.1(2.79777141508),Pbr013288.1(1.20058715767),Pbr004126.1(1.92366703783),Pbr008761.1(3.04105500289),Pbr041854.1(-3.42123924048),Pbr039283.1(-3.34672778759),Pbr001360.1(-1.02135825343),Pbr028837.1(1.36615737104),Pbr041218.1(4.61052992647),Pbr026844.2(1.87224438693),Pbr035064.1(-1.73447398735),Pbr033724.1(1.37026014683)
ko04110	Cell cycle	28/660	116/4289	0.00827331	0.0405407	Pbr041681.1(1.27177422826),Pbr028009.1(2.16508652941),Pbr010226.1(2.50846900815),Pbr033061.1(3.02657679609),Pbr026853.2(2.358251362),Pbr040603.1(2.23580456224),Pbr034287.1(3.93429330937),Pbr035262.1(1.37757174145),Pbr022014.1(1.77474994462),Pbr002515.1(3.25105947035),Pbr039997.1(2.10308370247),Pbr022016.1(5.8527686532),Pbr017819.1(4.64138547772),Pbr039567.1(3.29325947467),Pbr029958.1(1.9004757014…	Pbr041681.1(1.27177422826),Pbr028009.1(2.16508652941),Pbr010226.1(2.50846900815),Pbr033061.1(3.02657679609),Pbr026853.2(2.358251362),Pbr040603.1(2.23580456224),Pbr034287.1(3.93429330937),Pbr035262.1(1.37757174145),Pbr022014.1(1.77474994462),Pbr002515.1(3.25105947035),Pbr039997.1(2.10308370247),Pbr022016.1(5.8527686532),Pbr017819.1(4.64138547772),Pbr039567.1(3.29325947467),Pbr029958.1(1.9004757014…
ko03410	Base excision repair	9/660	27/4289	0.0159097	0.0753619	Pbr037059.1(2.39406436936),Pbr028009.1(2.16508652941),Pbr026433.1(1.80240105481),Pbr035828.1(1.69863139795),Pbr039848.1(1.14189369858),Pbr042335.2(1.52856381624),Pbr009023.1(1.03110552371),Pbr014148.1(1.41701023464),Pbr028318.1(2.79601594819)	Pbr037059.1(2.39406436936),Pbr028009.1(2.16508652941),Pbr026433.1(1.80240105481),Pbr035828.1(1.69863139795),Pbr039848.1(1.14189369858),Pbr042335.2(1.52856381624),Pbr009023.1(1.03110552371),Pbr014148.1(1.41701023464),Pbr028318.1(2.79601594819)
ko04115	p53 signaling pathway	11/660	37/4289	0.0197495	0.0905326	Pbr022991.1(1.00142341105),Pbr027432.1(1.34530064446),Pbr006359.1(3.80743038284),Pbr014417.1(3.56921480439),Pbr000293.1(-1.21313212011),Pbr003314.1(-1.03322728632),Pbr038081.1(3.86066680581),Pbr006298.1(-2.00587899903),Pbr000697.2(-1.3433116518),Pbr006360.1(3.72244055436),Pbr002269.1(-2.19842500575)	Pbr022991.1(1.00142341105),Pbr027432.1(1.34530064446),Pbr006359.1(3.80743038284),Pbr014417.1(3.56921480439),Pbr000293.1(-1.21313212011),Pbr003314.1(-1.03322728632),Pbr038081.1(3.86066680581),Pbr006298.1(-2.00587899903),Pbr000697.2(-1.3433116518),Pbr006360.1(3.72244055436),Pbr002269.1(-2.19842500575)
ko01051	Biosynthesis of ansamycins	2/660	2/4289	0.0236493	0.101839	Pbr004685.1(-3.23673931967),Pbr003629.1(1.72648598061)	Pbr004685.1(-3.23673931967),Pbr003629.1(1.72648598061)
ko04512	ECM-receptor interaction	2/660	2/4289	0.0236493	0.101839	Pbr025355.1(-1.06978949836),Pbr011100.1(-5.21094797248)	Pbr025355.1(-1.06978949836),Pbr011100.1(-5.21094797248)
ko00450	Selenocompound metabolism	5/660	12/4289	0.0263215	0.110013	Pbr024919.1(1.05716173402),Pbr014657.1(-1.2767444507),Pbr007723.1(2.96830267453),Pbr016887.1(2.81508437823),Pbr018861.1(-1.47581821971)	Pbr024919.1(1.05716173402),Pbr014657.1(-1.2767444507),Pbr007723.1(2.96830267453),Pbr016887.1(2.81508437823),Pbr018861.1(-1.47581821971)
ko00240	Pyrimidine metabolism	25/660	111/4289	0.0281899	0.114455	Pbr036266.1(1.14307958197),Pbr037059.1(2.39406436936),Pbr040592.1(3.10466636209),Pbr026139.1(-1.11108704717),Pbr031063.1(2.07872851428),Pbr020086.2(2.50638362996),Pbr035828.1(1.69863139795),Pbr006359.1(3.80743038284),Pbr036890.1(4.88890247257),Pbr014417.1(3.56921480439),Pbr024622.1(3.45806774141),Pbr005248.1(2.80393392663),Pbr035642.1(2.94164414687),Pbr035444.1(3.00930344509),Pbr028353.1(-1.83870…	Pbr036266.1(1.14307958197),Pbr037059.1(2.39406436936),Pbr040592.1(3.10466636209),Pbr026139.1(-1.11108704717),Pbr031063.1(2.07872851428),Pbr020086.2(2.50638362996),Pbr035828.1(1.69863139795),Pbr006359.1(3.80743038284),Pbr036890.1(4.88890247257),Pbr014417.1(3.56921480439),Pbr024622.1(3.45806774141),Pbr005248.1(2.80393392663),Pbr035642.1(2.94164414687),Pbr035444.1(3.00930344509),Pbr028353.1(-1.83870…
ko04015	Rap1 signaling pathway	12/660	44/4289	0.0298199	0.11771	Pbr029513.1(1.61434931975),Pbr024338.1(-19.4417620413),Pbr014179.1(-1.12376022142),Pbr015474.1(2.50268697584),Pbr035825.1(3.63642003823),Pbr015540.1(3.58500213526),Pbr037589.1(-1.13259920959),Pbr038805.1(1.96471243992),Pbr033933.1(-2.45688857831),Pbr020821.1(1.2093474096),Pbr023428.1(1.51212125046),Pbr032870.1(1.55457789985)	Pbr029513.1(1.61434931975),Pbr024338.1(-19.4417620413),Pbr014179.1(-1.12376022142),Pbr015474.1(2.50268697584),Pbr035825.1(3.63642003823),Pbr015540.1(3.58500213526),Pbr037589.1(-1.13259920959),Pbr038805.1(1.96471243992),Pbr033933.1(-2.45688857831),Pbr020821.1(1.2093474096),Pbr023428.1(1.51212125046),Pbr032870.1(1.55457789985)
ko00230	Purine metabolism	33/660	157/4289	0.033781	0.128869	Pbr036266.1(1.14307958197),Pbr037059.1(2.39406436936),Pbr040592.1(3.10466636209),Pbr026139.1(-1.11108704717),Pbr035828.1(1.69863139795),Pbr030186.1(-1.0410820255),Pbr010680.1(3.40662156159),Pbr006359.1(3.80743038284),Pbr005094.1(-1.14508315802),Pbr014417.1(3.56921480439),Pbr021977.1(-2.94254929606),Pbr036920.3(1.16874035919),Pbr027857.1(-1.96932711318),Pbr035642.1(2.94164414687),Pbr035444.1(3.009…	Pbr036266.1(1.14307958197),Pbr037059.1(2.39406436936),Pbr040592.1(3.10466636209),Pbr026139.1(-1.11108704717),Pbr035828.1(1.69863139795),Pbr030186.1(-1.0410820255),Pbr010680.1(3.40662156159),Pbr006359.1(3.80743038284),Pbr005094.1(-1.14508315802),Pbr014417.1(3.56921480439),Pbr021977.1(-2.94254929606),Pbr036920.3(1.16874035919),Pbr027857.1(-1.96932711318),Pbr035642.1(2.94164414687),Pbr035444.1(3.009…
ko00480	Glutathione metabolism	15/660	60/4289	0.0346035	0.128869	Pbr040592.1(3.10466636209),Pbr039158.1(2.7742148588),Pbr025237.1(2.05436114332),Pbr041356.1(-1.34996510696),Pbr002533.1(1.35185033373),Pbr006359.1(3.80743038284),Pbr014417.1(3.56921480439),Pbr035688.1(-2.11787866315),Pbr038081.1(3.86066680581),Pbr000999.1(1.81107408288),Pbr006298.1(-2.00587899903),Pbr025552.2(-1.53489170951),Pbr006360.1(3.72244055436),Pbr025678.1(-16.4630896963),Pbr039159.1(2.198…	Pbr040592.1(3.10466636209),Pbr039158.1(2.7742148588),Pbr025237.1(2.05436114332),Pbr041356.1(-1.34996510696),Pbr002533.1(1.35185033373),Pbr006359.1(3.80743038284),Pbr014417.1(3.56921480439),Pbr035688.1(-2.11787866315),Pbr038081.1(3.86066680581),Pbr000999.1(1.81107408288),Pbr006298.1(-2.00587899903),Pbr025552.2(-1.53489170951),Pbr006360.1(3.72244055436),Pbr025678.1(-16.4630896963),Pbr039159.1(2.198…
ko04013	MAPK signaling pathway - fly	19/660	81/4289	0.0353673	0.128869	Pbr022991.1(1.00142341105),Pbr014179.1(-1.12376022142),Pbr026720.1(-1.1685647155),Pbr028474.1(-1.20557147869),Pbr013632.1(1.20948083413),Pbr015474.1(2.50268697584),Pbr027432.1(1.34530064446),Pbr015540.1(3.58500213526),Pbr018716.1(1.26695700714),Pbr037589.1(-1.13259920959),Pbr018609.1(1.24890543422),Pbr003314.1(-1.03322728632),Pbr013690.1(-1.05289178762),Pbr033933.1(-2.45688857831),Pbr026775.1(-1.…	Pbr022991.1(1.00142341105),Pbr014179.1(-1.12376022142),Pbr026720.1(-1.1685647155),Pbr028474.1(-1.20557147869),Pbr013632.1(1.20948083413),Pbr015474.1(2.50268697584),Pbr027432.1(1.34530064446),Pbr015540.1(3.58500213526),Pbr018716.1(1.26695700714),Pbr037589.1(-1.13259920959),Pbr018609.1(1.24890543422),Pbr003314.1(-1.03322728632),Pbr013690.1(-1.05289178762),Pbr033933.1(-2.45688857831),Pbr026775.1(-1.…
ko00940	Phenylpropanoid biosynthesis	5/660	13/4289	0.0374889	0.133184	Pbr024635.1(4.47334186061),Pbr030843.1(2.56435897793),Pbr030350.1(-2.03787791174),Pbr035402.1(-3.01091521953),Pbr035412.1(-2.67940469414)	Pbr024635.1(4.47334186061),Pbr030843.1(2.56435897793),Pbr030350.1(-2.03787791174),Pbr035402.1(-3.01091521953),Pbr035412.1(-2.67940469414)
ko03420	Nucleotide excision repair	13/660	51/4289	0.0409535	0.141944	Pbr037059.1(2.39406436936),Pbr028009.1(2.16508652941),Pbr026433.1(1.80240105481),Pbr035828.1(1.69863139795),Pbr031419.1(-1.03859943058),Pbr039848.1(1.14189369858),Pbr035502.1(1.02346214615),Pbr000970.2(1.37436904428),Pbr042335.2(1.52856381624),Pbr036772.2(1.12327181318),Pbr028318.1(2.79601594819),Pbr002664.1(2.8124219254),Pbr031447.1(-1.07998814661)	Pbr037059.1(2.39406436936),Pbr028009.1(2.16508652941),Pbr026433.1(1.80240105481),Pbr035828.1(1.69863139795),Pbr031419.1(-1.03859943058),Pbr039848.1(1.14189369858),Pbr035502.1(1.02346214615),Pbr000970.2(1.37436904428),Pbr042335.2(1.52856381624),Pbr036772.2(1.12327181318),Pbr028318.1(2.79601594819),Pbr002664.1(2.8124219254),Pbr031447.1(-1.07998814661)
ko00340	Histidine metabolism	6/660	18/4289	0.0463825	0.156933	Pbr022147.1(-1.57435199807),Pbr008363.1(2.31072690086),Pbr030027.1(-1.81980979254),Pbr027745.1(-1.4489731073),Pbr010639.2(-1.3471761277),Pbr027959.1(1.58371610544)	Pbr022147.1(-1.57435199807),Pbr008363.1(2.31072690086),Pbr030027.1(-1.81980979254),Pbr027745.1(-1.4489731073),Pbr010639.2(-1.3471761277),Pbr027959.1(1.58371610544)
ko00830	Retinol metabolism	25/660	117/4289	0.0500838	0.165515	Pbr000926.1(1.39387841446),Pbr009941.1(-1.23223328444),Pbr009446.1(1.99102935717),Pbr020886.1(1.52855230211),Pbr014258.1(2.52104406496),Pbr009449.1(1.37155742246),Pbr022010.1(-5.36315143384),Pbr024572.1(2.04472109709),Pbr027588.1(1.09802343796),Pbr016605.1(-1.85289025362),Pbr007397.1(-2.94564570324),Pbr024571.1(2.0021438566),Pbr019525.1(-1.54779390917),Pbr004630.1(-4.02409682828),Pbr041997.1(1.50…	Pbr000926.1(1.39387841446),Pbr009941.1(-1.23223328444),Pbr009446.1(1.99102935717),Pbr020886.1(1.52855230211),Pbr014258.1(2.52104406496),Pbr009449.1(1.37155742246),Pbr022010.1(-5.36315143384),Pbr024572.1(2.04472109709),Pbr027588.1(1.09802343796),Pbr016605.1(-1.85289025362),Pbr007397.1(-2.94564570324),Pbr024571.1(2.0021438566),Pbr019525.1(-1.54779390917),Pbr004630.1(-4.02409682828),Pbr041997.1(1.50…
ko00460	Cyanoamino acid metabolism	7/660	23/4289	0.0516941	0.166955	Pbr016484.1(4.0447798274),Pbr030843.1(2.56435897793),Pbr004667.1(1.55202530865),Pbr013991.1(1.794817279),Pbr035402.1(-3.01091521953),Pbr040110.1(2.70905466285),Pbr035412.1(-2.67940469414)	Pbr016484.1(4.0447798274),Pbr030843.1(2.56435897793),Pbr004667.1(1.55202530865),Pbr013991.1(1.794817279),Pbr035402.1(-3.01091521953),Pbr040110.1(2.70905466285),Pbr035412.1(-2.67940469414)
ko00380	Tryptophan metabolism	13/660	54/4289	0.0617353	0.190716	Pbr022147.1(-1.57435199807),Pbr013510.1(1.2221536656),Pbr022010.1(-5.36315143384),Pbr027753.1(17.1618937167),Pbr018303.1(-3.15228512644),Pbr025887.1(1.16840702324),Pbr030027.1(-1.81980979254),Pbr007219.1(2.92120881746),Pbr007101.1(2.37565370506),Pbr027745.1(-1.4489731073),Pbr021627.1(-1.08392504885),Pbr010639.2(-1.3471761277),Pbr027959.1(1.58371610544)	Pbr022147.1(-1.57435199807),Pbr013510.1(1.2221536656),Pbr022010.1(-5.36315143384),Pbr027753.1(17.1618937167),Pbr018303.1(-3.15228512644),Pbr025887.1(1.16840702324),Pbr030027.1(-1.81980979254),Pbr007219.1(2.92120881746),Pbr007101.1(2.37565370506),Pbr027745.1(-1.4489731073),Pbr021627.1(-1.08392504885),Pbr010639.2(-1.3471761277),Pbr027959.1(1.58371610544)
ko00630	Glyoxylate and dicarboxylate metabolism	13/660	54/4289	0.0617353	0.190716	Pbr041255.1(1.60222412661),Pbr016484.1(4.0447798274),Pbr019837.1(3.01051228669),Pbr031914.1(1.52381124936),Pbr004667.1(1.55202530865),Pbr014749.1(2.81617131186),Pbr016278.1(1.65082688443),Pbr026918.3(1.491586165),Pbr013991.1(1.794817279),Pbr001483.1(1.00397192266),Pbr040110.1(2.70905466285),Pbr021443.1(1.1649406853),Pbr029389.1(-2.85359797502)	Pbr041255.1(1.60222412661),Pbr016484.1(4.0447798274),Pbr019837.1(3.01051228669),Pbr031914.1(1.52381124936),Pbr004667.1(1.55202530865),Pbr014749.1(2.81617131186),Pbr016278.1(1.65082688443),Pbr026918.3(1.491586165),Pbr013991.1(1.794817279),Pbr001483.1(1.00397192266),Pbr040110.1(2.70905466285),Pbr021443.1(1.1649406853),Pbr029389.1(-2.85359797502)
ko00261	Monobactam biosynthesis	2/660	3/4289	0.0636882	0.192562	Pbr014657.1(-1.2767444507),Pbr018861.1(-1.47581821971)	Pbr014657.1(-1.2767444507),Pbr018861.1(-1.47581821971)
ko00030	Pentose phosphate pathway	10/660	39/4289	0.065954	0.195259	Pbr004685.1(-3.23673931967),Pbr010532.1(-1.54774597795),Pbr028610.1(2.79777141508),Pbr003629.1(1.72648598061),Pbr042709.1(-1.67340554261),Pbr008761.1(3.04105500289),Pbr001360.1(-1.02135825343),Pbr028738.1(-1.03072700675),Pbr013399.1(-1.44453465022),Pbr005501.1(1.29433892104)	Pbr004685.1(-3.23673931967),Pbr010532.1(-1.54774597795),Pbr028610.1(2.79777141508),Pbr003629.1(1.72648598061),Pbr042709.1(-1.67340554261),Pbr008761.1(3.04105500289),Pbr001360.1(-1.02135825343),Pbr028738.1(-1.03072700675),Pbr013399.1(-1.44453465022),Pbr005501.1(1.29433892104)
ko00601	Glycosphingolipid biosynthesis - lacto and neolacto series	3/660	7/4289	0.0784724	0.227578	Pbr042149.1(1.05690691544),Pbr021101.1(2.36232665923),Pbr039626.1(1.7039096108)	Pbr042149.1(1.05690691544),Pbr021101.1(2.36232665923),Pbr039626.1(1.7039096108)
ko00100	Steroid biosynthesis	12/660	51/4289	0.082042	0.2286	Pbr019793.1(3.32267570279),Pbr041710.1(-6.18629684968),Pbr021239.1(-1.87861473193),Pbr041266.3(1.38177353742),Pbr005493.1(1.1646021791),Pbr022530.1(-1.76954514146),Pbr036441.1(1.0685547226),Pbr022515.1(-1.56692886147),Pbr041712.1(-3.27871005919),Pbr037977.1(2.69291412543),Pbr038791.1(1.82575196243),Pbr009049.1(-1.82756961952)	Pbr019793.1(3.32267570279),Pbr041710.1(-6.18629684968),Pbr021239.1(-1.87861473193),Pbr041266.3(1.38177353742),Pbr005493.1(1.1646021791),Pbr022530.1(-1.76954514146),Pbr036441.1(1.0685547226),Pbr022515.1(-1.56692886147),Pbr041712.1(-3.27871005919),Pbr037977.1(2.69291412543),Pbr038791.1(1.82575196243),Pbr009049.1(-1.82756961952)
ko04066	HIF-1 signaling pathway	12/660	51/4289	0.082042	0.2286	Pbr000148.1(2.02400508039),Pbr014179.1(-1.12376022142),Pbr003664.1(1.07469596023),Pbr027207.1(-1.38873908214),Pbr015540.1(3.58500213526),Pbr006059.2(1.43557999038),Pbr011533.1(-1.73197826052),Pbr036263.1(1.0837084285),Pbr033933.1(-2.45688857831),Pbr017545.1(1.19355354629),Pbr023428.1(1.51212125046),Pbr020223.1(2.15001303998)	Pbr000148.1(2.02400508039),Pbr014179.1(-1.12376022142),Pbr003664.1(1.07469596023),Pbr027207.1(-1.38873908214),Pbr015540.1(3.58500213526),Pbr006059.2(1.43557999038),Pbr011533.1(-1.73197826052),Pbr036263.1(1.0837084285),Pbr033933.1(-2.45688857831),Pbr017545.1(1.19355354629),Pbr023428.1(1.51212125046),Pbr020223.1(2.15001303998)
ko00909	Sesquiterpenoid and triterpenoid biosynthesis	5/660	16/4289	0.0860401	0.23513	Pbr019793.1(3.32267570279),Pbr041710.1(-6.18629684968),Pbr022530.1(-1.76954514146),Pbr022515.1(-1.56692886147),Pbr041712.1(-3.27871005919)	Pbr019793.1(3.32267570279),Pbr041710.1(-6.18629684968),Pbr022530.1(-1.76954514146),Pbr022515.1(-1.56692886147),Pbr041712.1(-3.27871005919)
ko04146	Peroxisome	22/660	107/4289	0.0893195	0.239486	Pbr009292.1(1.56721178705),Pbr001119.1(2.20204799195),Pbr016910.1(1.02010242629),Pbr022336.1(-1.69868017051),Pbr002687.1(1.65280621941),Pbr016170.1(2.26178665602),Pbr002533.1(1.35185033373),Pbr001131.1(2.18898312748),Pbr007701.1(1.06664252584),Pbr026947.1(-1.58400561831),Pbr009415.2(-1.04746347425),Pbr030368.1(1.45389121453),Pbr001483.1(1.00397192266),Pbr000105.1(1.01739243929),Pbr018135.1(-5.444…	Pbr009292.1(1.56721178705),Pbr001119.1(2.20204799195),Pbr016910.1(1.02010242629),Pbr022336.1(-1.69868017051),Pbr002687.1(1.65280621941),Pbr016170.1(2.26178665602),Pbr002533.1(1.35185033373),Pbr001131.1(2.18898312748),Pbr007701.1(1.06664252584),Pbr026947.1(-1.58400561831),Pbr009415.2(-1.04746347425),Pbr030368.1(1.45389121453),Pbr001483.1(1.00397192266),Pbr000105.1(1.01739243929),Pbr018135.1(-5.444…
ko00280	Valine, leucine and isoleucine degradation	12/660	52/4289	0.0924838	0.243378	Pbr041255.1(1.60222412661),Pbr022147.1(-1.57435199807),Pbr019162.1(1.99949368701),Pbr005384.1(-1.04438027719),Pbr014600.1(1.08276499505),Pbr041835.2(-1.79855307175),Pbr029633.1(1.61920074926),Pbr026918.3(1.491586165),Pbr008927.1(-1.26083788298),Pbr040393.1(-1.29521391381),Pbr027745.1(-1.4489731073),Pbr027959.1(1.58371610544)	Pbr041255.1(1.60222412661),Pbr022147.1(-1.57435199807),Pbr019162.1(1.99949368701),Pbr005384.1(-1.04438027719),Pbr014600.1(1.08276499505),Pbr041835.2(-1.79855307175),Pbr029633.1(1.61920074926),Pbr026918.3(1.491586165),Pbr008927.1(-1.26083788298),Pbr040393.1(-1.29521391381),Pbr027745.1(-1.4489731073),Pbr027959.1(1.58371610544)
ko00140	Steroid hormone biosynthesis	23/660	114/4289	0.0989091	0.251553	Pbr000926.1(1.39387841446),Pbr040547.1(6.37792718344),Pbr009446.1(1.99102935717),Pbr020886.1(1.52855230211),Pbr014258.1(2.52104406496),Pbr009449.1(1.37155742246),Pbr022010.1(-5.36315143384),Pbr020046.1(-2.53375410939),Pbr024572.1(2.04472109709),Pbr027753.1(17.1618937167),Pbr018303.1(-3.15228512644),Pbr015320.1(-2.733853815),Pbr007397.1(-2.94564570324),Pbr022142.1(5.88754007087),Pbr029428.1(6.3421…	Pbr000926.1(1.39387841446),Pbr040547.1(6.37792718344),Pbr009446.1(1.99102935717),Pbr020886.1(1.52855230211),Pbr014258.1(2.52104406496),Pbr009449.1(1.37155742246),Pbr022010.1(-5.36315143384),Pbr020046.1(-2.53375410939),Pbr024572.1(2.04472109709),Pbr027753.1(17.1618937167),Pbr018303.1(-3.15228512644),Pbr015320.1(-2.733853815),Pbr007397.1(-2.94564570324),Pbr022142.1(5.88754007087),Pbr029428.1(6.3421…
ko04330	Notch signaling pathway	4/660	12/4289	0.0991305	0.251553	Pbr005119.1(1.14549686363),Pbr015507.1(-1.03375543092),Pbr031577.1(3.99081479643),Pbr039865.1(-1.20218339013)	Pbr005119.1(1.14549686363),Pbr015507.1(-1.03375543092),Pbr031577.1(3.99081479643),Pbr039865.1(-1.20218339013)
ko00900	Terpenoid backbone biosynthesis	8/660	32/4289	0.106722	0.263681	Pbr017579.1(1.56023493349),Pbr013724.1(2.45257160956),Pbr002714.1(-1.1231499912),Pbr016957.1(-2.93006587535),Pbr037952.1(-1.63530724035),Pbr035530.1(-1.26861735067),Pbr009987.1(1.37844953581),Pbr027511.1(-1.47035682584)	Pbr017579.1(1.56023493349),Pbr013724.1(2.45257160956),Pbr002714.1(-1.1231499912),Pbr016957.1(-2.93006587535),Pbr037952.1(-1.63530724035),Pbr035530.1(-1.26861735067),Pbr009987.1(1.37844953581),Pbr027511.1(-1.47035682584)
ko00053	Ascorbate and aldarate metabolism	17/660	81/4289	0.107621	0.263681	Pbr000926.1(1.39387841446),Pbr009446.1(1.99102935717),Pbr022147.1(-1.57435199807),Pbr014258.1(2.52104406496),Pbr009449.1(1.37155742246),Pbr024572.1(2.04472109709),Pbr007397.1(-2.94564570324),Pbr024571.1(2.0021438566),Pbr007232.1(2.55582367752),Pbr030107.1(2.91776974272),Pbr012208.1(2.25262185111),Pbr035491.1(2.20282264627),Pbr009451.1(2.40437954947),Pbr027745.1(-1.4489731073),Pbr014256.1(2.598222…	Pbr000926.1(1.39387841446),Pbr009446.1(1.99102935717),Pbr022147.1(-1.57435199807),Pbr014258.1(2.52104406496),Pbr009449.1(1.37155742246),Pbr024572.1(2.04472109709),Pbr007397.1(-2.94564570324),Pbr024571.1(2.0021438566),Pbr007232.1(2.55582367752),Pbr030107.1(2.91776974272),Pbr012208.1(2.25262185111),Pbr035491.1(2.20282264627),Pbr009451.1(2.40437954947),Pbr027745.1(-1.4489731073),Pbr014256.1(2.598222…
ko00750	Vitamin B6 metabolism	3/660	8/4289	0.111631	0.268777	Pbr037943.1(2.31810400649),Pbr042201.1(2.03538688417),Pbr007839.1(1.43051269358)	Pbr037943.1(2.31810400649),Pbr042201.1(2.03538688417),Pbr007839.1(1.43051269358)
ko04520	Adherens junction	10/660	43/4289	0.113484	0.268777	Pbr029513.1(1.61434931975),Pbr024338.1(-19.4417620413),Pbr014179.1(-1.12376022142),Pbr015474.1(2.50268697584),Pbr035825.1(3.63642003823),Pbr033933.1(-2.45688857831),Pbr020821.1(1.2093474096),Pbr023428.1(1.51212125046),Pbr040810.2(1.43047088054),Pbr032870.1(1.55457789985)	Pbr029513.1(1.61434931975),Pbr024338.1(-19.4417620413),Pbr014179.1(-1.12376022142),Pbr015474.1(2.50268697584),Pbr035825.1(3.63642003823),Pbr033933.1(-2.45688857831),Pbr020821.1(1.2093474096),Pbr023428.1(1.51212125046),Pbr040810.2(1.43047088054),Pbr032870.1(1.55457789985)
ko04810	Regulation of actin cytoskeleton	16/660	77/4289	0.124127	0.289165	Pbr029513.1(1.61434931975),Pbr024338.1(-19.4417620413),Pbr014179.1(-1.12376022142),Pbr020850.1(1.38357217432),Pbr015474.1(2.50268697584),Pbr035825.1(3.63642003823),Pbr023632.1(1.04615941386),Pbr015540.1(3.58500213526),Pbr037589.1(-1.13259920959),Pbr033933.1(-2.45688857831),Pbr029007.1(1.27200714069),Pbr042283.1(3.27547276004),Pbr039524.1(1.08803913591),Pbr020821.1(1.2093474096),Pbr023428.1(1.5121…	Pbr029513.1(1.61434931975),Pbr024338.1(-19.4417620413),Pbr014179.1(-1.12376022142),Pbr020850.1(1.38357217432),Pbr015474.1(2.50268697584),Pbr035825.1(3.63642003823),Pbr023632.1(1.04615941386),Pbr015540.1(3.58500213526),Pbr037589.1(-1.13259920959),Pbr033933.1(-2.45688857831),Pbr029007.1(1.27200714069),Pbr042283.1(3.27547276004),Pbr039524.1(1.08803913591),Pbr020821.1(1.2093474096),Pbr023428.1(1.5121…
ko00534	Glycosaminoglycan biosynthesis - heparan sulfate / heparin	6/660	23/4289	0.129859	0.292915	Pbr035509.1(2.16871493082),Pbr039721.1(2.79453753013),Pbr038062.1(1.49741742452),Pbr003181.1(1.51332506842),Pbr017417.1(-1.70311437697),Pbr022253.1(2.79218896203)	Pbr035509.1(2.16871493082),Pbr039721.1(2.79453753013),Pbr038062.1(1.49741742452),Pbr003181.1(1.51332506842),Pbr017417.1(-1.70311437697),Pbr022253.1(2.79218896203)
ko03440	Homologous recombination	6/660	23/4289	0.129859	0.292915	Pbr037059.1(2.39406436936),Pbr035828.1(1.69863139795),Pbr040747.1(1.24944873758),Pbr016483.1(1.01478451353),Pbr002664.1(2.8124219254),Pbr037381.1(1.06119066475)	Pbr037059.1(2.39406436936),Pbr035828.1(1.69863139795),Pbr040747.1(1.24944873758),Pbr016483.1(1.01478451353),Pbr002664.1(2.8124219254),Pbr037381.1(1.06119066475)
ko00250	Alanine, aspartate and glutamate metabolism	10/660	45/4289	0.142969	0.317448	Pbr001375.1(-1.43901827151),Pbr022812.1(-1.8040361596),Pbr031365.1(1.26416266585),Pbr014600.1(1.08276499505),Pbr014749.1(2.81617131186),Pbr009228.1(-1.48913868556),Pbr022373.1(-1.05933985297),Pbr013021.1(3.05325370611),Pbr042866.1(-5.35157508072),Pbr029389.1(-2.85359797502)	Pbr001375.1(-1.43901827151),Pbr022812.1(-1.8040361596),Pbr031365.1(1.26416266585),Pbr014600.1(1.08276499505),Pbr014749.1(2.81617131186),Pbr009228.1(-1.48913868556),Pbr022373.1(-1.05933985297),Pbr013021.1(3.05325370611),Pbr042866.1(-5.35157508072),Pbr029389.1(-2.85359797502)
ko00640	Propanoate metabolism	7/660	29/4289	0.14643	0.318178	Pbr041255.1(1.60222412661),Pbr005384.1(-1.04438027719),Pbr016062.1(1.22204783535),Pbr029633.1(1.61920074926),Pbr026918.3(1.491586165),Pbr000105.1(1.01739243929),Pbr012055.1(1.01954801739)	Pbr041255.1(1.60222412661),Pbr005384.1(-1.04438027719),Pbr016062.1(1.22204783535),Pbr029633.1(1.61920074926),Pbr026918.3(1.491586165),Pbr000105.1(1.01739243929),Pbr012055.1(1.01954801739)
ko00430	Taurine and hypotaurine metabolism	3/660	9/4289	0.149058	0.318178	Pbr041859.1(1.02368655387),Pbr010492.1(5.21485832029),Pbr007735.1(6.1350605551)	Pbr041859.1(1.02368655387),Pbr010492.1(5.21485832029),Pbr007735.1(6.1350605551)
ko04214	Apoptosis - fly	9/660	40/4289	0.150777	0.318178	Pbr014179.1(-1.12376022142),Pbr033933.1(-2.45688857831),Pbr009023.1(1.03110552371),Pbr034079.1(-2.5857972046),Pbr016259.1(1.90474548748),Pbr000361.1(-2.52640273905),Pbr034091.1(-2.71120190552),Pbr023428.1(1.51212125046),Pbr020395.1(2.71872071165)	Pbr014179.1(-1.12376022142),Pbr033933.1(-2.45688857831),Pbr009023.1(1.03110552371),Pbr034079.1(-2.5857972046),Pbr016259.1(1.90474548748),Pbr000361.1(-2.52640273905),Pbr034091.1(-2.71120190552),Pbr023428.1(1.51212125046),Pbr020395.1(2.71872071165)
ko04111	Cell cycle - yeast	18/660	91/4289	0.152254	0.318178	Pbr016631.2(1.4236353951),Pbr010226.1(2.50846900815),Pbr033061.1(3.02657679609),Pbr026853.2(2.358251362),Pbr034287.1(3.93429330937),Pbr035262.1(1.37757174145),Pbr002515.1(3.25105947035),Pbr039997.1(2.10308370247),Pbr017819.1(4.64138547772),Pbr039567.1(3.29325947467),Pbr008169.1(1.46344018239),Pbr007319.1(3.25843878005),Pbr036249.1(2.33596795593),Pbr003225.1(1.37608400695),Pbr041821.1(2.0777513966…	Pbr016631.2(1.4236353951),Pbr010226.1(2.50846900815),Pbr033061.1(3.02657679609),Pbr026853.2(2.358251362),Pbr034287.1(3.93429330937),Pbr035262.1(1.37757174145),Pbr002515.1(3.25105947035),Pbr039997.1(2.10308370247),Pbr017819.1(4.64138547772),Pbr039567.1(3.29325947467),Pbr008169.1(1.46344018239),Pbr007319.1(3.25843878005),Pbr036249.1(2.33596795593),Pbr003225.1(1.37608400695),Pbr041821.1(2.0777513966…
ko00232	Caffeine metabolism	2/660	5/4289	0.171901	0.348973	Pbr007101.1(2.37565370506),Pbr020651.1(-1.19115920408)	Pbr007101.1(2.37565370506),Pbr020651.1(-1.19115920408)
ko00643	Styrene degradation	2/660	5/4289	0.171901	0.348973	Pbr026742.1(-1.89807261596),Pbr026640.1(-1.120138338)	Pbr026742.1(-1.89807261596),Pbr026640.1(-1.120138338)
ko00983	Drug metabolism - other enzymes	16/660	82/4289	0.184451	0.369176	Pbr000926.1(1.39387841446),Pbr009446.1(1.99102935717),Pbr014258.1(2.52104406496),Pbr009449.1(1.37155742246),Pbr024572.1(2.04472109709),Pbr005094.1(-1.14508315802),Pbr007397.1(-2.94564570324),Pbr005248.1(2.80393392663),Pbr028353.1(-1.83870331002),Pbr024571.1(2.0021438566),Pbr014373.1(-1.11422295646),Pbr005088.1(-1.13182163156),Pbr035491.1(2.20282264627),Pbr009451.1(2.40437954947),Pbr014256.1(2.598…	Pbr000926.1(1.39387841446),Pbr009446.1(1.99102935717),Pbr014258.1(2.52104406496),Pbr009449.1(1.37155742246),Pbr024572.1(2.04472109709),Pbr005094.1(-1.14508315802),Pbr007397.1(-2.94564570324),Pbr005248.1(2.80393392663),Pbr028353.1(-1.83870331002),Pbr024571.1(2.0021438566),Pbr014373.1(-1.11422295646),Pbr005088.1(-1.13182163156),Pbr035491.1(2.20282264627),Pbr009451.1(2.40437954947),Pbr014256.1(2.598…
ko04014	Ras signaling pathway	9/660	42/4289	0.187134	0.369344	Pbr038926.1(-2.12146275516),Pbr014179.1(-1.12376022142),Pbr015474.1(2.50268697584),Pbr015540.1(3.58500213526),Pbr012021.1(-1.45789167537),Pbr038805.1(1.96471243992),Pbr033933.1(-2.45688857831),Pbr040768.2(1.05413442954),Pbr023428.1(1.51212125046)	Pbr038926.1(-2.12146275516),Pbr014179.1(-1.12376022142),Pbr015474.1(2.50268697584),Pbr015540.1(3.58500213526),Pbr012021.1(-1.45789167537),Pbr038805.1(1.96471243992),Pbr033933.1(-2.45688857831),Pbr040768.2(1.05413442954),Pbr023428.1(1.51212125046)
ko00770	Pantothenate and CoA biosynthesis	5/660	21/4289	0.212114	0.406064	Pbr037266.1(-1.47289403379),Pbr028353.1(-1.83870331002),Pbr015595.1(-1.18198220729),Pbr041443.1(1.86787996913),Pbr023995.1(-1.06447636812)	Pbr037266.1(-1.47289403379),Pbr028353.1(-1.83870331002),Pbr015595.1(-1.18198220729),Pbr041443.1(1.86787996913),Pbr023995.1(-1.06447636812)
ko04144	Endocytosis	27/660	150/4289	0.212776	0.406064	Pbr006869.2(-1.33034482484),Pbr028198.2(-1.39941409898),Pbr027699.1(2.69761428391),Pbr035263.1(1.69078467701),Pbr024470.1(2.01686936506),Pbr022429.1(4.26839602061),Pbr022430.1(5.91799285786),Pbr016101.1(1.00536874501),Pbr002079.1(1.56414444553),Pbr000431.1(1.94072095572),Pbr000291.1(-2.28881161509),Pbr031962.1(1.63244474972),Pbr011067.1(1.68648578611),Pbr012461.1(1.19252209466),Pbr012021.1(-1.457…	Pbr006869.2(-1.33034482484),Pbr028198.2(-1.39941409898),Pbr027699.1(2.69761428391),Pbr035263.1(1.69078467701),Pbr024470.1(2.01686936506),Pbr022429.1(4.26839602061),Pbr022430.1(5.91799285786),Pbr016101.1(1.00536874501),Pbr002079.1(1.56414444553),Pbr000431.1(1.94072095572),Pbr000291.1(-2.28881161509),Pbr031962.1(1.63244474972),Pbr011067.1(1.68648578611),Pbr012461.1(1.19252209466),Pbr012021.1(-1.457…
ko04145	Phagosome	24/660	132/4289	0.214311	0.406064	Pbr016911.1(1.75226767036),Pbr031324.1(3.25921533384),Pbr035370.1(2.30268208551),Pbr042345.1(1.57427864271),Pbr029513.1(1.61434931975),Pbr024338.1(-19.4417620413),Pbr013985.1(2.11925067146),Pbr007700.2(1.21246683795),Pbr015474.1(2.50268697584),Pbr019674.1(-1.4047116582),Pbr025647.1(1.8777173538),Pbr035825.1(3.63642003823),Pbr025964.1(1.30382469274),Pbr031438.1(1.58142965231),Pbr016094.1(-1.183708…	Pbr016911.1(1.75226767036),Pbr031324.1(3.25921533384),Pbr035370.1(2.30268208551),Pbr042345.1(1.57427864271),Pbr029513.1(1.61434931975),Pbr024338.1(-19.4417620413),Pbr013985.1(2.11925067146),Pbr007700.2(1.21246683795),Pbr015474.1(2.50268697584),Pbr019674.1(-1.4047116582),Pbr025647.1(1.8777173538),Pbr035825.1(3.63642003823),Pbr025964.1(1.30382469274),Pbr031438.1(1.58142965231),Pbr016094.1(-1.183708…
ko00903	Limonene and pinene degradation	2/660	6/4289	0.232605	0.434926	Pbr022147.1(-1.57435199807),Pbr027959.1(1.58371610544)	Pbr022147.1(-1.57435199807),Pbr027959.1(1.58371610544)
ko04064	NF-kappa B signaling pathway	28/660	159/4289	0.244435	0.45111	Pbr026945.1(-1.41568133359),Pbr012092.1(-1.00037055094),Pbr020544.1(-1.00565647245),Pbr011941.1(1.48811955366),Pbr032486.1(1.04261970678),Pbr015607.1(1.83075927751),Pbr028507.1(1.10156599466),Pbr016654.1(1.11735922257),Pbr016767.1(3.59875474908),Pbr008878.1(1.33010381585),Pbr037367.1(-1.91344367556),Pbr031704.1(-1.66132416083),Pbr032267.1(1.63044199758),Pbr041031.1(-1.38700131486),Pbr000514.1(1.0…	Pbr026945.1(-1.41568133359),Pbr012092.1(-1.00037055094),Pbr020544.1(-1.00565647245),Pbr011941.1(1.48811955366),Pbr032486.1(1.04261970678),Pbr015607.1(1.83075927751),Pbr028507.1(1.10156599466),Pbr016654.1(1.11735922257),Pbr016767.1(3.59875474908),Pbr008878.1(1.33010381585),Pbr037367.1(-1.91344367556),Pbr031704.1(-1.66132416083),Pbr032267.1(1.63044199758),Pbr041031.1(-1.38700131486),Pbr000514.1(1.0…
ko04370	VEGF signaling pathway	6/660	28/4289	0.25384	0.455001	Pbr014179.1(-1.12376022142),Pbr015474.1(2.50268697584),Pbr013591.1(-5.94567196478),Pbr015540.1(3.58500213526),Pbr033933.1(-2.45688857831),Pbr023428.1(1.51212125046)	Pbr014179.1(-1.12376022142),Pbr015474.1(2.50268697584),Pbr013591.1(-5.94567196478),Pbr015540.1(3.58500213526),Pbr033933.1(-2.45688857831),Pbr023428.1(1.51212125046)
ko04510	Focal adhesion	12/660	63/4289	0.255112	0.455001	Pbr029513.1(1.61434931975),Pbr024338.1(-19.4417620413),Pbr014179.1(-1.12376022142),Pbr015474.1(2.50268697584),Pbr035825.1(3.63642003823),Pbr015540.1(3.58500213526),Pbr033933.1(-2.45688857831),Pbr027856.1(-2.38161597182),Pbr020821.1(1.2093474096),Pbr023428.1(1.51212125046),Pbr009588.1(-2.13228693137),Pbr032870.1(1.55457789985)	Pbr029513.1(1.61434931975),Pbr024338.1(-19.4417620413),Pbr014179.1(-1.12376022142),Pbr015474.1(2.50268697584),Pbr035825.1(3.63642003823),Pbr015540.1(3.58500213526),Pbr033933.1(-2.45688857831),Pbr027856.1(-2.38161597182),Pbr020821.1(1.2093474096),Pbr023428.1(1.51212125046),Pbr009588.1(-2.13228693137),Pbr032870.1(1.55457789985)
ko00564	Glycerophospholipid metabolism	16/660	87/4289	0.256611	0.455001	Pbr041561.1(1.66954599034),Pbr037180.1(-2.38844290662),Pbr019825.1(1.16555292736),Pbr039237.1(-1.30356052965),Pbr031599.1(-1.71551255731),Pbr038854.1(1.58816497023),Pbr021867.1(-1.99304386531),Pbr041509.1(-1.03715651138),Pbr013374.1(-2.73677739717),Pbr025680.1(-1.17250493475),Pbr021470.1(-1.39737928256),Pbr012021.1(-1.45789167537),Pbr000959.3(3.19320504809),Pbr000585.1(-2.316414786),Pbr016346.1(-…	Pbr041561.1(1.66954599034),Pbr037180.1(-2.38844290662),Pbr019825.1(1.16555292736),Pbr039237.1(-1.30356052965),Pbr031599.1(-1.71551255731),Pbr038854.1(1.58816497023),Pbr021867.1(-1.99304386531),Pbr041509.1(-1.03715651138),Pbr013374.1(-2.73677739717),Pbr025680.1(-1.17250493475),Pbr021470.1(-1.39737928256),Pbr012021.1(-1.45789167537),Pbr000959.3(3.19320504809),Pbr000585.1(-2.316414786),Pbr016346.1(-…
ko04668	TNF signaling pathway	4/660	17/4289	0.259351	0.455001	Pbr014179.1(-1.12376022142),Pbr015540.1(3.58500213526),Pbr033933.1(-2.45688857831),Pbr023428.1(1.51212125046)	Pbr014179.1(-1.12376022142),Pbr015540.1(3.58500213526),Pbr033933.1(-2.45688857831),Pbr023428.1(1.51212125046)
ko04113	Meiosis - yeast	13/660	70/4289	0.27364	0.464617	Pbr010226.1(2.50846900815),Pbr033061.1(3.02657679609),Pbr026853.2(2.358251362),Pbr034287.1(3.93429330937),Pbr035262.1(1.37757174145),Pbr002515.1(3.25105947035),Pbr039997.1(2.10308370247),Pbr017819.1(4.64138547772),Pbr039567.1(3.29325947467),Pbr007319.1(3.25843878005),Pbr036249.1(2.33596795593),Pbr003225.1(1.37608400695),Pbr013466.3(2.09333006256)	Pbr010226.1(2.50846900815),Pbr033061.1(3.02657679609),Pbr026853.2(2.358251362),Pbr034287.1(3.93429330937),Pbr035262.1(1.37757174145),Pbr002515.1(3.25105947035),Pbr039997.1(2.10308370247),Pbr017819.1(4.64138547772),Pbr039567.1(3.29325947467),Pbr007319.1(3.25843878005),Pbr036249.1(2.33596795593),Pbr003225.1(1.37608400695),Pbr013466.3(2.09333006256)
ko04215	Apoptosis - multiple species	3/660	12/4289	0.277477	0.464617	Pbr016259.1(1.90474548748),Pbr000361.1(-2.52640273905),Pbr020395.1(2.71872071165)	Pbr016259.1(1.90474548748),Pbr000361.1(-2.52640273905),Pbr020395.1(2.71872071165)
ko04072	Phospholipase D signaling pathway	6/660	29/4289	0.28186	0.464617	Pbr014179.1(-1.12376022142),Pbr015540.1(3.58500213526),Pbr012021.1(-1.45789167537),Pbr033933.1(-2.45688857831),Pbr023428.1(1.51212125046),Pbr027034.1(-1.00505571072)	Pbr014179.1(-1.12376022142),Pbr015540.1(3.58500213526),Pbr012021.1(-1.45789167537),Pbr033933.1(-2.45688857831),Pbr023428.1(1.51212125046),Pbr027034.1(-1.00505571072)
ko00300	Lysine biosynthesis	1/660	2/4289	0.284115	0.464617	Pbr027745.1(-1.4489731073)	Pbr027745.1(-1.4489731073)
ko00620	Pyruvate metabolism	9/660	47/4289	0.291645	0.464617	Pbr022147.1(-1.57435199807),Pbr003664.1(1.07469596023),Pbr030186.1(-1.0410820255),Pbr019116.1(-1.16151693535),Pbr016062.1(1.22204783535),Pbr015516.1(1.31211335158),Pbr027745.1(-1.4489731073),Pbr012055.1(1.01954801739),Pbr027959.1(1.58371610544)	Pbr022147.1(-1.57435199807),Pbr003664.1(1.07469596023),Pbr030186.1(-1.0410820255),Pbr019116.1(-1.16151693535),Pbr016062.1(1.22204783535),Pbr015516.1(1.31211335158),Pbr027745.1(-1.4489731073),Pbr012055.1(1.01954801739),Pbr027959.1(1.58371610544)
ko00523	Polyketide sugar unit biosynthesis	2/660	7/4289	0.294258	0.464617	Pbr029683.1(1.24552196555),Pbr002423.1(2.06171442398)	Pbr029683.1(1.24552196555),Pbr002423.1(2.06171442398)
ko00525	Acarbose and validamycin biosynthesis	2/660	7/4289	0.294258	0.464617	Pbr029683.1(1.24552196555),Pbr002423.1(2.06171442398)	Pbr029683.1(1.24552196555),Pbr002423.1(2.06171442398)
ko00981	Insect hormone biosynthesis	2/660	7/4289	0.294258	0.464617	Pbr019967.1(-3.88526820744),Pbr016957.1(-2.93006587535)	Pbr019967.1(-3.88526820744),Pbr016957.1(-2.93006587535)
ko01055	Biosynthesis of vancomycin group antibiotics	2/660	7/4289	0.294258	0.464617	Pbr029683.1(1.24552196555),Pbr002423.1(2.06171442398)	Pbr029683.1(1.24552196555),Pbr002423.1(2.06171442398)
ko04120	Ubiquitin mediated proteolysis	26/660	153/4289	0.32073	0.498546	Pbr022991.1(1.00142341105),Pbr005908.1(-1.55054587779),Pbr022046.1(-1.4205145043),Pbr026720.1(-1.1685647155),Pbr028474.1(-1.20557147869),Pbr013632.1(1.20948083413),Pbr028219.1(-1.43324409597),Pbr035262.1(1.37757174145),Pbr039997.1(2.10308370247),Pbr027432.1(1.34530064446),Pbr018716.1(1.26695700714),Pbr017901.1(1.9010388402),Pbr003314.1(-1.03322728632),Pbr013690.1(-1.05289178762),Pbr034016.1(-1.17…	Pbr022991.1(1.00142341105),Pbr005908.1(-1.55054587779),Pbr022046.1(-1.4205145043),Pbr026720.1(-1.1685647155),Pbr028474.1(-1.20557147869),Pbr013632.1(1.20948083413),Pbr028219.1(-1.43324409597),Pbr035262.1(1.37757174145),Pbr039997.1(2.10308370247),Pbr027432.1(1.34530064446),Pbr018716.1(1.26695700714),Pbr017901.1(1.9010388402),Pbr003314.1(-1.03322728632),Pbr013690.1(-1.05289178762),Pbr034016.1(-1.17…
ko00061	Fatty acid biosynthesis	3/660	13/4289	0.322763	0.498546	Pbr016062.1(1.22204783535),Pbr039890.1(1.82187351404),Pbr017869.1(1.83598796553)	Pbr016062.1(1.22204783535),Pbr039890.1(1.82187351404),Pbr017869.1(1.83598796553)
ko04071	Sphingolipid signaling pathway	13/660	74/4289	0.347235	0.53058	Pbr014829.1(1.11478717076),Pbr014179.1(-1.12376022142),Pbr015474.1(2.50268697584),Pbr007762.1(1.15694852726),Pbr015540.1(3.58500213526),Pbr012021.1(-1.45789167537),Pbr033933.1(-2.45688857831),Pbr000123.1(-2.941088033),Pbr035944.1(1.06536069336),Pbr011221.1(1.7338261256),Pbr041192.1(-2.89298170965),Pbr023428.1(1.51212125046),Pbr027266.1(-1.70336388532)	Pbr014829.1(1.11478717076),Pbr014179.1(-1.12376022142),Pbr015474.1(2.50268697584),Pbr007762.1(1.15694852726),Pbr015540.1(3.58500213526),Pbr012021.1(-1.45789167537),Pbr033933.1(-2.45688857831),Pbr000123.1(-2.941088033),Pbr035944.1(1.06536069336),Pbr011221.1(1.7338261256),Pbr041192.1(-2.89298170965),Pbr023428.1(1.51212125046),Pbr027266.1(-1.70336388532)
ko04016	MAPK signaling pathway - plant	2/660	8/4289	0.355133	0.534234	Pbr025730.1(-1.09647065986),Pbr040918.1(-1.00020688004)	Pbr025730.1(-1.09647065986),Pbr040918.1(-1.00020688004)
ko00310	Lysine degradation	10/660	56/4289	0.357145	0.534234	Pbr009292.1(1.56721178705),Pbr022147.1(-1.57435199807),Pbr018338.1(1.95540940407),Pbr002687.1(1.65280621941),Pbr018135.1(-5.44406837086),Pbr018157.1(-5.61057569654),Pbr011705.1(-3.90397756527),Pbr027745.1(-1.4489731073),Pbr021627.1(-1.08392504885),Pbr027959.1(1.58371610544)	Pbr009292.1(1.56721178705),Pbr022147.1(-1.57435199807),Pbr018338.1(1.95540940407),Pbr002687.1(1.65280621941),Pbr018135.1(-5.44406837086),Pbr018157.1(-5.61057569654),Pbr011705.1(-3.90397756527),Pbr027745.1(-1.4489731073),Pbr021627.1(-1.08392504885),Pbr027959.1(1.58371610544)
ko00254	Aflatoxin biosynthesis	1/660	3/4289	0.394328	0.583709	Pbr016062.1(1.22204783535)	Pbr016062.1(1.22204783535)
ko00511	Other glycan degradation	4/660	21/4289	0.408533	0.592395	Pbr028179.1(1.43680784875),Pbr033206.1(2.6528847728),Pbr039834.1(1.16660054835),Pbr026418.1(1.26572944571)	Pbr028179.1(1.43680784875),Pbr033206.1(2.6528847728),Pbr039834.1(1.16660054835),Pbr026418.1(1.26572944571)
ko00565	Ether lipid metabolism	4/660	21/4289	0.408533	0.592395	Pbr039674.1(2.82229582073),Pbr012021.1(-1.45789167537),Pbr039274.1(-16.9941284402),Pbr039273.1(-16.9913942568)	Pbr039674.1(2.82229582073),Pbr012021.1(-1.45789167537),Pbr039274.1(-16.9941284402),Pbr039273.1(-16.9913942568)
ko00071	Fatty acid degradation	7/660	41/4289	0.447294	0.642048	Pbr022147.1(-1.57435199807),Pbr039890.1(1.82187351404),Pbr017869.1(1.83598796553),Pbr027745.1(-1.4489731073),Pbr021627.1(-1.08392504885),Pbr025679.1(-18.0692046051),Pbr027959.1(1.58371610544)	Pbr022147.1(-1.57435199807),Pbr039890.1(1.82187351404),Pbr017869.1(1.83598796553),Pbr027745.1(-1.4489731073),Pbr021627.1(-1.08392504885),Pbr025679.1(-18.0692046051),Pbr027959.1(1.58371610544)
ko00531	Glycosaminoglycan degradation	3/660	16/4289	0.456453	0.642222	Pbr028179.1(1.43680784875),Pbr003082.1(5.11322661855),Pbr030112.1(1.24577598983)	Pbr028179.1(1.43680784875),Pbr003082.1(5.11322661855),Pbr030112.1(1.24577598983)
ko00625	Chloroalkane and chloroalkene degradation	3/660	16/4289	0.456453	0.642222	Pbr022147.1(-1.57435199807),Pbr025679.1(-18.0692046051),Pbr027959.1(1.58371610544)	Pbr022147.1(-1.57435199807),Pbr025679.1(-18.0692046051),Pbr027959.1(1.58371610544)
ko00591	Linoleic acid metabolism	2/660	10/4289	0.470066	0.654891	Pbr020886.1(1.52855230211),Pbr007101.1(2.37565370506)	Pbr020886.1(1.52855230211),Pbr007101.1(2.37565370506)
ko00362	Benzoate degradation	1/660	4/4289	0.487595	0.660027	Pbr021627.1(-1.08392504885)	Pbr021627.1(-1.08392504885)
ko03450	Non-homologous end-joining	1/660	4/4289	0.487595	0.660027	Pbr016483.1(1.01478451353)	Pbr016483.1(1.01478451353)
ko00982	Drug metabolism - cytochrome P450	16/660	101/4289	0.492331	0.660027	Pbr000926.1(1.39387841446),Pbr009446.1(1.99102935717),Pbr042903.1(-1.39377192947),Pbr014258.1(2.52104406496),Pbr025237.1(2.05436114332),Pbr009449.1(1.37155742246),Pbr024572.1(2.04472109709),Pbr007397.1(-2.94564570324),Pbr024571.1(2.0021438566),Pbr035491.1(2.20282264627),Pbr025552.2(-1.53489170951),Pbr009451.1(2.40437954947),Pbr030117.1(4.05794321522),Pbr007101.1(2.37565370506),Pbr014256.1(2.59822…	Pbr000926.1(1.39387841446),Pbr009446.1(1.99102935717),Pbr042903.1(-1.39377192947),Pbr014258.1(2.52104406496),Pbr025237.1(2.05436114332),Pbr009449.1(1.37155742246),Pbr024572.1(2.04472109709),Pbr007397.1(-2.94564570324),Pbr024571.1(2.0021438566),Pbr035491.1(2.20282264627),Pbr025552.2(-1.53489170951),Pbr009451.1(2.40437954947),Pbr030117.1(4.05794321522),Pbr007101.1(2.37565370506),Pbr014256.1(2.59822…
ko04310	Wnt signaling pathway	16/660	101/4289	0.492331	0.660027	Pbr005119.1(1.14549686363),Pbr000148.1(2.02400508039),Pbr022991.1(1.00142341105),Pbr037799.1(7.00689757055),Pbr015474.1(2.50268697584),Pbr013591.1(-5.94567196478),Pbr027432.1(1.34530064446),Pbr006682.1(2.76374822519),Pbr035362.1(2.25763837028),Pbr003314.1(-1.03322728632),Pbr006792.1(-2.29507305416),Pbr006628.1(1.03553996427),Pbr018588.3(2.26470842556),Pbr019025.2(2.55570216827),Pbr000697.2(-1.343…	Pbr005119.1(1.14549686363),Pbr000148.1(2.02400508039),Pbr022991.1(1.00142341105),Pbr037799.1(7.00689757055),Pbr015474.1(2.50268697584),Pbr013591.1(-5.94567196478),Pbr027432.1(1.34530064446),Pbr006682.1(2.76374822519),Pbr035362.1(2.25763837028),Pbr003314.1(-1.03322728632),Pbr006792.1(-2.29507305416),Pbr006628.1(1.03553996427),Pbr018588.3(2.26470842556),Pbr019025.2(2.55570216827),Pbr000697.2(-1.343…
ko04011	MAPK signaling pathway - yeast	7/660	43/4289	0.500222	0.663791	Pbr014179.1(-1.12376022142),Pbr040603.1(2.23580456224),Pbr029958.1(1.90047570147),Pbr033933.1(-2.45688857831),Pbr038704.1(1.72814639786),Pbr002242.1(1.65306844358),Pbr023428.1(1.51212125046)	Pbr014179.1(-1.12376022142),Pbr040603.1(2.23580456224),Pbr029958.1(1.90047570147),Pbr033933.1(-2.45688857831),Pbr038704.1(1.72814639786),Pbr002242.1(1.65306844358),Pbr023428.1(1.51212125046)
ko00980	Metabolism of xenobiotics by cytochrome P450	18/660	115/4289	0.509025	0.663791	Pbr000926.1(1.39387841446),Pbr009446.1(1.99102935717),Pbr014258.1(2.52104406496),Pbr025237.1(2.05436114332),Pbr009449.1(1.37155742246),Pbr022010.1(-5.36315143384),Pbr024572.1(2.04472109709),Pbr027753.1(17.1618937167),Pbr018303.1(-3.15228512644),Pbr007397.1(-2.94564570324),Pbr024571.1(2.0021438566),Pbr035491.1(2.20282264627),Pbr025552.2(-1.53489170951),Pbr007219.1(2.92120881746),Pbr009451.1(2.4043…	Pbr000926.1(1.39387841446),Pbr009446.1(1.99102935717),Pbr014258.1(2.52104406496),Pbr025237.1(2.05436114332),Pbr009449.1(1.37155742246),Pbr022010.1(-5.36315143384),Pbr024572.1(2.04472109709),Pbr027753.1(17.1618937167),Pbr018303.1(-3.15228512644),Pbr007397.1(-2.94564570324),Pbr024571.1(2.0021438566),Pbr035491.1(2.20282264627),Pbr025552.2(-1.53489170951),Pbr007219.1(2.92120881746),Pbr009451.1(2.4043…
ko04391	Hippo signaling pathway -fly	10/660	63/4289	0.511356	0.663791	Pbr029513.1(1.61434931975),Pbr024338.1(-19.4417620413),Pbr040603.1(2.23580456224),Pbr021865.1(1.13829136386),Pbr035825.1(3.63642003823),Pbr018617.1(1.25786258252),Pbr029958.1(1.90047570147),Pbr020821.1(1.2093474096),Pbr037182.1(1.08519838616),Pbr032870.1(1.55457789985)	Pbr029513.1(1.61434931975),Pbr024338.1(-19.4417620413),Pbr040603.1(2.23580456224),Pbr021865.1(1.13829136386),Pbr035825.1(3.63642003823),Pbr018617.1(1.25786258252),Pbr029958.1(1.90047570147),Pbr020821.1(1.2093474096),Pbr037182.1(1.08519838616),Pbr032870.1(1.55457789985)
ko00440	Phosphonate and phosphinate metabolism	2/660	11/4289	0.522772	0.663791	Pbr031599.1(-1.71551255731),Pbr021470.1(-1.39737928256)	Pbr031599.1(-1.71551255731),Pbr021470.1(-1.39737928256)
ko04080	Neuroactive ligand-receptor interaction	2/660	11/4289	0.522772	0.663791	Pbr034079.1(-2.5857972046),Pbr034091.1(-2.71120190552)	Pbr034079.1(-2.5857972046),Pbr034091.1(-2.71120190552)
ko04550	Signaling pathways regulating pluripotency of stem cells	7/660	44/4289	0.526081	0.663791	Pbr001231.1(-1.16470232974),Pbr014179.1(-1.12376022142),Pbr015540.1(3.58500213526),Pbr004307.1(1.10440870659),Pbr033933.1(-2.45688857831),Pbr023428.1(1.51212125046),Pbr019357.1(-1.0717935962)	Pbr001231.1(-1.16470232974),Pbr014179.1(-1.12376022142),Pbr015540.1(3.58500213526),Pbr004307.1(1.10440870659),Pbr033933.1(-2.45688857831),Pbr023428.1(1.51212125046),Pbr019357.1(-1.0717935962)
ko00600	Sphingolipid metabolism	6/660	38/4289	0.541815	0.663791	Pbr039674.1(2.82229582073),Pbr007762.1(1.15694852726),Pbr039274.1(-16.9941284402),Pbr035944.1(1.06536069336),Pbr033206.1(2.6528847728),Pbr039273.1(-16.9913942568)	Pbr039674.1(2.82229582073),Pbr007762.1(1.15694852726),Pbr039274.1(-16.9941284402),Pbr035944.1(1.06536069336),Pbr033206.1(2.6528847728),Pbr039273.1(-16.9913942568)
ko04012	ErbB signaling pathway	6/660	38/4289	0.541815	0.663791	Pbr000148.1(2.02400508039),Pbr014179.1(-1.12376022142),Pbr015540.1(3.58500213526),Pbr011533.1(-1.73197826052),Pbr033933.1(-2.45688857831),Pbr023428.1(1.51212125046)	Pbr000148.1(2.02400508039),Pbr014179.1(-1.12376022142),Pbr015540.1(3.58500213526),Pbr011533.1(-1.73197826052),Pbr033933.1(-2.45688857831),Pbr023428.1(1.51212125046)
ko00562	Inositol phosphate metabolism	12/660	78/4289	0.549393	0.663791	Pbr027183.1(1.66279278542),Pbr022202.1(-1.49258792897),Pbr005384.1(-1.04438027719),Pbr034507.1(1.03619160393),Pbr020798.1(-1.30677805966),Pbr025653.2(-2.18328040866),Pbr009377.1(1.14801351752),Pbr009527.1(1.30076161996),Pbr012208.1(2.25262185111),Pbr010903.1(-1.41060624479),Pbr025955.1(2.04289874013),Pbr024743.1(1.28333295233)	Pbr027183.1(1.66279278542),Pbr022202.1(-1.49258792897),Pbr005384.1(-1.04438027719),Pbr034507.1(1.03619160393),Pbr020798.1(-1.30677805966),Pbr025653.2(-2.18328040866),Pbr009377.1(1.14801351752),Pbr009527.1(1.30076161996),Pbr012208.1(2.25262185111),Pbr010903.1(-1.41060624479),Pbr025955.1(2.04289874013),Pbr024743.1(1.28333295233)
ko00670	One carbon pool by folate	5/660	32/4289	0.560533	0.663791	Pbr016484.1(4.0447798274),Pbr031914.1(1.52381124936),Pbr004667.1(1.55202530865),Pbr013991.1(1.794817279),Pbr040110.1(2.70905466285)	Pbr016484.1(4.0447798274),Pbr031914.1(1.52381124936),Pbr004667.1(1.55202530865),Pbr013991.1(1.794817279),Pbr040110.1(2.70905466285)
ko00471	D-Glutamine and D-glutamate metabolism	1/660	5/4289	0.566519	0.663791	Pbr001375.1(-1.43901827151)	Pbr001375.1(-1.43901827151)
ko00626	Naphthalene degradation	1/660	5/4289	0.566519	0.663791	Pbr025679.1(-18.0692046051)	Pbr025679.1(-18.0692046051)
ko00785	Lipoic acid metabolism	1/660	5/4289	0.566519	0.663791	Pbr000658.1(1.5805110989)	Pbr000658.1(1.5805110989)
ko00920	Sulfur metabolism	2/660	12/4289	0.571831	0.663791	Pbr014657.1(-1.2767444507),Pbr018861.1(-1.47581821971)	Pbr014657.1(-1.2767444507),Pbr018861.1(-1.47581821971)
ko01220	Degradation of aromatic compounds	2/660	12/4289	0.571831	0.663791	Pbr035887.1(2.72795323165),Pbr025679.1(-18.0692046051)	Pbr035887.1(2.72795323165),Pbr025679.1(-18.0692046051)
ko04122	Sulfur relay system	2/660	12/4289	0.571831	0.663791	Pbr033388.1(-1.0560318446),Pbr018835.1(-1.02209994438)	Pbr033388.1(-1.0560318446),Pbr018835.1(-1.02209994438)
ko00561	Glycerolipid metabolism	10/660	66/4289	0.574548	0.663791	Pbr022147.1(-1.57435199807),Pbr035887.1(2.72795323165),Pbr039237.1(-1.30356052965),Pbr024953.1(2.23023803436),Pbr028331.1(-1.9307830607),Pbr038811.1(-1.07431007561),Pbr008780.1(-1.61398344551),Pbr016346.1(-2.03115853238),Pbr027745.1(-1.4489731073),Pbr027959.1(1.58371610544)	Pbr022147.1(-1.57435199807),Pbr035887.1(2.72795323165),Pbr039237.1(-1.30356052965),Pbr024953.1(2.23023803436),Pbr028331.1(-1.9307830607),Pbr038811.1(-1.07431007561),Pbr008780.1(-1.61398344551),Pbr016346.1(-2.03115853238),Pbr027745.1(-1.4489731073),Pbr027959.1(1.58371610544)
ko04530	Tight junction	8/660	53/4289	0.582857	0.667148	Pbr029513.1(1.61434931975),Pbr024338.1(-19.4417620413),Pbr017086.4(1.77655064996),Pbr014803.1(1.12924447131),Pbr035825.1(3.63642003823),Pbr019316.1(1.81984517109),Pbr020821.1(1.2093474096),Pbr032870.1(1.55457789985)	Pbr029513.1(1.61434931975),Pbr024338.1(-19.4417620413),Pbr017086.4(1.77655064996),Pbr014803.1(1.12924447131),Pbr035825.1(3.63642003823),Pbr019316.1(1.81984517109),Pbr020821.1(1.2093474096),Pbr032870.1(1.55457789985)
ko04114	Oocyte meiosis	15/660	100/4289	0.586843	0.667148	Pbr000148.1(2.02400508039),Pbr014179.1(-1.12376022142),Pbr026853.2(2.358251362),Pbr040603.1(2.23580456224),Pbr035262.1(1.37757174145),Pbr013591.1(-5.94567196478),Pbr039997.1(2.10308370247),Pbr015540.1(3.58500213526),Pbr038805.1(1.96471243992),Pbr029958.1(1.90047570147),Pbr033933.1(-2.45688857831),Pbr036249.1(2.33596795593),Pbr023428.1(1.51212125046),Pbr013466.3(2.09333006256),Pbr028469.1(-1.57986…	Pbr000148.1(2.02400508039),Pbr014179.1(-1.12376022142),Pbr026853.2(2.358251362),Pbr040603.1(2.23580456224),Pbr035262.1(1.37757174145),Pbr013591.1(-5.94567196478),Pbr039997.1(2.10308370247),Pbr015540.1(3.58500213526),Pbr038805.1(1.96471243992),Pbr029958.1(1.90047570147),Pbr033933.1(-2.45688857831),Pbr036249.1(2.33596795593),Pbr023428.1(1.51212125046),Pbr013466.3(2.09333006256),Pbr028469.1(-1.57986…
ko04152	AMPK signaling pathway	16/660	108/4289	0.608231	0.685121	Pbr014829.1(1.11478717076),Pbr010532.1(-1.54774597795),Pbr028198.2(-1.39941409898),Pbr035263.1(1.69078467701),Pbr000053.1(-1.07546431849),Pbr022014.1(1.77474994462),Pbr022016.1(5.8527686532),Pbr028610.1(2.79777141508),Pbr011533.1(-1.73197826052),Pbr035530.1(-1.26861735067),Pbr008761.1(3.04105500289),Pbr036774.1(2.18787236891),Pbr000105.1(1.01739243929),Pbr001360.1(-1.02135825343),Pbr011221.1(1.73…	Pbr014829.1(1.11478717076),Pbr010532.1(-1.54774597795),Pbr028198.2(-1.39941409898),Pbr035263.1(1.69078467701),Pbr000053.1(-1.07546431849),Pbr022014.1(1.77474994462),Pbr022016.1(5.8527686532),Pbr028610.1(2.79777141508),Pbr011533.1(-1.73197826052),Pbr035530.1(-1.26861735067),Pbr008761.1(3.04105500289),Pbr036774.1(2.18787236891),Pbr000105.1(1.01739243929),Pbr001360.1(-1.02135825343),Pbr011221.1(1.73…
ko00521	Streptomycin biosynthesis	3/660	20/4289	0.614221	0.685121	Pbr034507.1(1.03619160393),Pbr029683.1(1.24552196555),Pbr002423.1(2.06171442398)	Pbr034507.1(1.03619160393),Pbr029683.1(1.24552196555),Pbr002423.1(2.06171442398)
ko00514	Other types of O-glycan biosynthesis	2/660	13/4289	0.617116	0.685121	Pbr035380.1(1.15915865818),Pbr031319.1(2.05693933387)	Pbr035380.1(1.15915865818),Pbr031319.1(2.05693933387)
ko03460	Fanconi anemia pathway	5/660	35/4289	0.644051	0.70948	Pbr040747.1(1.24944873758),Pbr035734.1(1.38530668382),Pbr002664.1(2.8124219254),Pbr024018.1(3.245805153),Pbr037381.1(1.06119066475)	Pbr040747.1(1.24944873758),Pbr035734.1(1.38530668382),Pbr002664.1(2.8124219254),Pbr024018.1(3.245805153),Pbr037381.1(1.06119066475)
ko02024	Quorum sensing	2/660	14/4289	0.658626	0.719955	Pbr039890.1(1.82187351404),Pbr017869.1(1.83598796553)	Pbr039890.1(1.82187351404),Pbr017869.1(1.83598796553)
ko00220	Arginine biosynthesis	4/660	29/4289	0.673124	0.730186	Pbr001375.1(-1.43901827151),Pbr022812.1(-1.8040361596),Pbr014749.1(2.81617131186),Pbr009228.1(-1.48913868556)	Pbr001375.1(-1.43901827151),Pbr022812.1(-1.8040361596),Pbr014749.1(2.81617131186),Pbr009228.1(-1.48913868556)
ko04022	cGMP - PKG signaling pathway	10/660	72/4289	0.688717	0.741441	Pbr035231.1(-1.09728790203),Pbr014179.1(-1.12376022142),Pbr013591.1(-5.94567196478),Pbr015540.1(3.58500213526),Pbr038805.1(1.96471243992),Pbr033933.1(-2.45688857831),Pbr023428.1(1.51212125046),Pbr024238.1(-1.5315008071),Pbr041174.1(-1.11657235233),Pbr004851.1(3.70647226571)	Pbr035231.1(-1.09728790203),Pbr014179.1(-1.12376022142),Pbr013591.1(-5.94567196478),Pbr015540.1(3.58500213526),Pbr038805.1(1.96471243992),Pbr033933.1(-2.45688857831),Pbr023428.1(1.51212125046),Pbr024238.1(-1.5315008071),Pbr041174.1(-1.11657235233),Pbr004851.1(3.70647226571)
ko04024	cAMP signaling pathway	14/660	101/4289	0.708286	0.751744	Pbr010446.1(-17.6346196186),Pbr000148.1(2.02400508039),Pbr021635.1(1.33335904896),Pbr014179.1(-1.12376022142),Pbr015474.1(2.50268697584),Pbr015540.1(3.58500213526),Pbr012021.1(-1.45789167537),Pbr031539.1(-1.02520359462),Pbr038805.1(1.96471243992),Pbr033933.1(-2.45688857831),Pbr023428.1(1.51212125046),Pbr024238.1(-1.5315008071),Pbr022827.1(2.93569553538),Pbr004851.1(3.70647226571)	Pbr010446.1(-17.6346196186),Pbr000148.1(2.02400508039),Pbr021635.1(1.33335904896),Pbr014179.1(-1.12376022142),Pbr015474.1(2.50268697584),Pbr015540.1(3.58500213526),Pbr012021.1(-1.45789167537),Pbr031539.1(-1.02520359462),Pbr038805.1(1.96471243992),Pbr033933.1(-2.45688857831),Pbr023428.1(1.51212125046),Pbr024238.1(-1.5315008071),Pbr022827.1(2.93569553538),Pbr004851.1(3.70647226571)
ko02010	ABC transporters	7/660	52/4289	0.708866	0.751744	Pbr030096.1(1.41108859526),Pbr013231.1(-2.79704296994),Pbr017197.1(-1.2039615243),Pbr012569.2(-1.04445345427),Pbr041192.1(-2.89298170965),Pbr027266.1(-1.70336388532),Pbr005815.1(2.01826841557)	Pbr030096.1(1.41108859526),Pbr013231.1(-2.79704296994),Pbr017197.1(-1.2039615243),Pbr012569.2(-1.04445345427),Pbr041192.1(-2.89298170965),Pbr027266.1(-1.70336388532),Pbr005815.1(2.01826841557)
ko04350	TGF-beta signaling pathway	4/660	31/4289	0.724852	0.754098	Pbr014179.1(-1.12376022142),Pbr011533.1(-1.73197826052),Pbr033933.1(-2.45688857831),Pbr023428.1(1.51212125046)	Pbr014179.1(-1.12376022142),Pbr011533.1(-1.73197826052),Pbr033933.1(-2.45688857831),Pbr023428.1(1.51212125046)
ko04150	mTOR signaling pathway	8/660	60/4289	0.725206	0.754098	Pbr014179.1(-1.12376022142),Pbr000053.1(-1.07546431849),Pbr015540.1(3.58500213526),Pbr011533.1(-1.73197826052),Pbr007789.1(-1.2034732875),Pbr033933.1(-2.45688857831),Pbr023428.1(1.51212125046),Pbr028469.1(-1.57986379684)	Pbr014179.1(-1.12376022142),Pbr000053.1(-1.07546431849),Pbr015540.1(3.58500213526),Pbr011533.1(-1.73197826052),Pbr007789.1(-1.2034732875),Pbr033933.1(-2.45688857831),Pbr023428.1(1.51212125046),Pbr028469.1(-1.57986379684)
ko00860	Porphyrin and chlorophyll metabolism	11/660	82/4289	0.73702	0.754098	Pbr000926.1(1.39387841446),Pbr009446.1(1.99102935717),Pbr014258.1(2.52104406496),Pbr009449.1(1.37155742246),Pbr024572.1(2.04472109709),Pbr007397.1(-2.94564570324),Pbr019820.1(-1.19823678784),Pbr024571.1(2.0021438566),Pbr035491.1(2.20282264627),Pbr009451.1(2.40437954947),Pbr014256.1(2.5982227731)	Pbr000926.1(1.39387841446),Pbr009446.1(1.99102935717),Pbr014258.1(2.52104406496),Pbr009449.1(1.37155742246),Pbr024572.1(2.04472109709),Pbr007397.1(-2.94564570324),Pbr019820.1(-1.19823678784),Pbr024571.1(2.0021438566),Pbr035491.1(2.20282264627),Pbr009451.1(2.40437954947),Pbr014256.1(2.5982227731)
ko00604	Glycosphingolipid biosynthesis - ganglio series	1/660	8/4289	0.73762	0.754098	Pbr028179.1(1.43680784875)	Pbr028179.1(1.43680784875)
ko00730	Thiamine metabolism	1/660	8/4289	0.73762	0.754098	Pbr018835.1(-1.02209994438)	Pbr018835.1(-1.02209994438)
ko00760	Nicotinate and nicotinamide metabolism	2/660	17/4289	0.761672	0.76953	Pbr015595.1(-1.18198220729),Pbr041443.1(1.86787996913)	Pbr015595.1(-1.18198220729),Pbr041443.1(1.86787996913)
ko01210	2-Oxocarboxylic acid metabolism	3/660	25/4289	0.763545	0.76953	Pbr022812.1(-1.8040361596),Pbr002533.1(1.35185033373),Pbr009228.1(-1.48913868556)	Pbr022812.1(-1.8040361596),Pbr002533.1(1.35185033373),Pbr009228.1(-1.48913868556)
ko04020	Calcium signaling pathway	11/660	85/4289	0.77938	0.779958	Pbr035231.1(-1.09728790203),Pbr010446.1(-17.6346196186),Pbr000148.1(2.02400508039),Pbr021635.1(1.33335904896),Pbr013591.1(-5.94567196478),Pbr038805.1(1.96471243992),Pbr009527.1(1.30076161996),Pbr010903.1(-1.41060624479),Pbr024238.1(-1.5315008071),Pbr041174.1(-1.11657235233),Pbr004851.1(3.70647226571)	Pbr035231.1(-1.09728790203),Pbr010446.1(-17.6346196186),Pbr000148.1(2.02400508039),Pbr021635.1(1.33335904896),Pbr013591.1(-5.94567196478),Pbr038805.1(1.96471243992),Pbr009527.1(1.30076161996),Pbr010903.1(-1.41060624479),Pbr024238.1(-1.5315008071),Pbr041174.1(-1.11657235233),Pbr004851.1(3.70647226571)
ko00590	Arachidonic acid metabolism	6/660	49/4289	0.787204	0.782279	Pbr008281.1(2.07440102836),Pbr020886.1(1.52855230211),Pbr027611.1(2.10811378288),Pbr023784.2(-2.33572250486),Pbr004969.1(1.25456710658),Pbr026584.1(1.38406336815)	Pbr008281.1(2.07440102836),Pbr020886.1(1.52855230211),Pbr027611.1(2.10811378288),Pbr023784.2(-2.33572250486),Pbr004969.1(1.25456710658),Pbr026584.1(1.38406336815)
ko04142	Lysosome	19/660	143/4289	0.793383	0.782943	Pbr024148.1(1.65962550405),Pbr006762.1(1.61161276731),Pbr019674.1(-1.4047116582),Pbr012159.1(-6.9371255752),Pbr041509.1(-1.03715651138),Pbr037434.1(-1.24529253699),Pbr019817.1(-1.12124665531),Pbr028179.1(1.43680784875),Pbr013288.1(1.20058715767),Pbr000317.1(7.51237073568),Pbr012569.2(-1.04445345427),Pbr000123.1(-2.941088033),Pbr028837.1(1.36615737104),Pbr028334.1(-2.27941562773),Pbr032125.2(2.305…	Pbr024148.1(1.65962550405),Pbr006762.1(1.61161276731),Pbr019674.1(-1.4047116582),Pbr012159.1(-6.9371255752),Pbr041509.1(-1.03715651138),Pbr037434.1(-1.24529253699),Pbr019817.1(-1.12124665531),Pbr028179.1(1.43680784875),Pbr013288.1(1.20058715767),Pbr000317.1(7.51237073568),Pbr012569.2(-1.04445345427),Pbr000123.1(-2.941088033),Pbr028837.1(1.36615737104),Pbr028334.1(-2.27941562773),Pbr032125.2(2.305…
ko03018	RNA degradation	13/660	102/4289	0.810989	0.794799	Pbr008290.1(1.28499213549),Pbr025694.1(-1.41055526172),Pbr041284.1(-1.17405791534),Pbr015348.1(1.13963626973),Pbr028610.1(2.79777141508),Pbr028005.1(1.40142239879),Pbr035001.1(1.78595437086),Pbr010491.1(1.19308876882),Pbr008761.1(3.04105500289),Pbr001360.1(-1.02135825343),Pbr017545.1(1.19355354629),Pbr020223.1(2.15001303998),Pbr036289.1(1.08986001285)	Pbr008290.1(1.28499213549),Pbr025694.1(-1.41055526172),Pbr041284.1(-1.17405791534),Pbr015348.1(1.13963626973),Pbr028610.1(2.79777141508),Pbr028005.1(1.40142239879),Pbr035001.1(1.78595437086),Pbr010491.1(1.19308876882),Pbr008761.1(3.04105500289),Pbr001360.1(-1.02135825343),Pbr017545.1(1.19355354629),Pbr020223.1(2.15001303998),Pbr036289.1(1.08986001285)
ko04070	Phosphatidylinositol signaling system	8/660	66/4289	0.817961	0.796141	Pbr027183.1(1.66279278542),Pbr022202.1(-1.49258792897),Pbr025653.2(-2.18328040866),Pbr038805.1(1.96471243992),Pbr009527.1(1.30076161996),Pbr010903.1(-1.41060624479),Pbr025955.1(2.04289874013),Pbr024743.1(1.28333295233)	Pbr027183.1(1.66279278542),Pbr022202.1(-1.49258792897),Pbr025653.2(-2.18328040866),Pbr038805.1(1.96471243992),Pbr009527.1(1.30076161996),Pbr010903.1(-1.41060624479),Pbr025955.1(2.04289874013),Pbr024743.1(1.28333295233)
ko00930	Caprolactam degradation	1/660	11/4289	0.841246	0.802855	Pbr035887.1(2.72795323165)	Pbr035887.1(2.72795323165)
ko04140	Regulation of autophagy	2/660	21/4289	0.856435	0.802855	Pbr007789.1(-1.2034732875),Pbr042881.1(-1.47458971261)	Pbr007789.1(-1.2034732875),Pbr042881.1(-1.47458971261)
ko04130	SNARE interactions in vesicular transport	5/660	47/4289	0.870123	0.802855	Pbr034947.1(3.31155848222),Pbr007709.1(2.24674913286),Pbr015471.1(1.72193383212),Pbr030111.1(1.51962778558),Pbr033890.1(2.22509214566)	Pbr034947.1(3.31155848222),Pbr007709.1(2.24674913286),Pbr015471.1(1.72193383212),Pbr030111.1(1.51962778558),Pbr033890.1(2.22509214566)
ko04151	PI3K-Akt signaling pathway	12/660	101/4289	0.872664	0.802855	Pbr014829.1(1.11478717076),Pbr014179.1(-1.12376022142),Pbr040603.1(2.23580456224),Pbr015474.1(2.50268697584),Pbr015540.1(3.58500213526),Pbr011533.1(-1.73197826052),Pbr029958.1(1.90047570147),Pbr033933.1(-2.45688857831),Pbr011221.1(1.7338261256),Pbr023428.1(1.51212125046),Pbr018661.1(2.17267098177),Pbr009229.1(1.96433360171)	Pbr014829.1(1.11478717076),Pbr014179.1(-1.12376022142),Pbr040603.1(2.23580456224),Pbr015474.1(2.50268697584),Pbr015540.1(3.58500213526),Pbr011533.1(-1.73197826052),Pbr029958.1(1.90047570147),Pbr033933.1(-2.45688857831),Pbr011221.1(1.7338261256),Pbr023428.1(1.51212125046),Pbr018661.1(2.17267098177),Pbr009229.1(1.96433360171)
ko00603	Glycosphingolipid biosynthesis - globo series	2/660	22/4289	0.874022	0.802855	Pbr028179.1(1.43680784875),Pbr000317.1(7.51237073568)	Pbr028179.1(1.43680784875),Pbr000317.1(7.51237073568)
ko00120	Primary bile acid biosynthesis	1/660	13/4289	0.886456	0.802855	Pbr012172.1(2.87669242007)	Pbr012172.1(2.87669242007)
ko02020	Two-component system	1/660	14/4289	0.903982	0.802855	Pbr014749.1(2.81617131186)	Pbr014749.1(2.81617131186)
ko00910	Nitrogen metabolism	2/660	25/4289	0.915545	0.802855	Pbr001375.1(-1.43901827151),Pbr014749.1(2.81617131186)	Pbr001375.1(-1.43901827151),Pbr014749.1(2.81617131186)
ko04390	Hippo signaling pathway	7/660	69/4289	0.923711	0.802855	Pbr029513.1(1.61434931975),Pbr024338.1(-19.4417620413),Pbr040603.1(2.23580456224),Pbr035825.1(3.63642003823),Pbr029958.1(1.90047570147),Pbr020821.1(1.2093474096),Pbr032870.1(1.55457789985)	Pbr029513.1(1.61434931975),Pbr024338.1(-19.4417620413),Pbr040603.1(2.23580456224),Pbr035825.1(3.63642003823),Pbr029958.1(1.90047570147),Pbr020821.1(1.2093474096),Pbr032870.1(1.55457789985)
ko03022	Basal transcription factors	3/660	36/4289	0.931528	0.802855	Pbr031419.1(-1.03859943058),Pbr020003.1(-1.90791082043),Pbr031447.1(-1.07998814661)	Pbr031419.1(-1.03859943058),Pbr020003.1(-1.90791082043),Pbr031447.1(-1.07998814661)
ko00720	Carbon fixation pathways in prokaryotes	1/660	17/4289	0.941948	0.802855	Pbr002533.1(1.35185033373)	Pbr002533.1(1.35185033373)
ko04139	Regulation of mitophagy - yeast	3/660	38/4289	0.946291	0.802855	Pbr007789.1(-1.2034732875),Pbr038704.1(1.72814639786),Pbr002242.1(1.65306844358)	Pbr007789.1(-1.2034732875),Pbr038704.1(1.72814639786),Pbr002242.1(1.65306844358)
ko04068	FoxO signaling pathway	5/660	56/4289	0.946665	0.802855	Pbr014179.1(-1.12376022142),Pbr015540.1(3.58500213526),Pbr033933.1(-2.45688857831),Pbr023428.1(1.51212125046),Pbr023702.1(1.42322435121)	Pbr014179.1(-1.12376022142),Pbr015540.1(3.58500213526),Pbr033933.1(-2.45688857831),Pbr023428.1(1.51212125046),Pbr023702.1(1.42322435121)
ko01040	Biosynthesis of unsaturated fatty acids	2/660	30/4289	0.957559	0.802855	Pbr009415.2(-1.04746347425),Pbr029451.1(1.39616615662)	Pbr009415.2(-1.04746347425),Pbr029451.1(1.39616615662)
ko00650	Butanoate metabolism	1/660	19/4289	0.958502	0.802855	Pbr031365.1(1.26416266585)	Pbr031365.1(1.26416266585)
ko04141	Protein processing in endoplasmic reticulum	22/660	196/4289	0.964656	0.802855	Pbr026720.1(-1.1685647155),Pbr028474.1(-1.20557147869),Pbr013632.1(1.20948083413),Pbr028219.1(-1.43324409597),Pbr022429.1(4.26839602061),Pbr022430.1(5.91799285786),Pbr039611.1(3.01284755342),Pbr039192.1(1.02333887041),Pbr018716.1(1.26695700714),Pbr031438.1(1.58142965231),Pbr016094.1(-1.18370804618),Pbr015189.1(1.28019865962),Pbr022431.1(3.00223998525),Pbr013690.1(-1.05289178762),Pbr034016.1(-1.17…	Pbr026720.1(-1.1685647155),Pbr028474.1(-1.20557147869),Pbr013632.1(1.20948083413),Pbr028219.1(-1.43324409597),Pbr022429.1(4.26839602061),Pbr022430.1(5.91799285786),Pbr039611.1(3.01284755342),Pbr039192.1(1.02333887041),Pbr018716.1(1.26695700714),Pbr031438.1(1.58142965231),Pbr016094.1(-1.18370804618),Pbr015189.1(1.28019865962),Pbr022431.1(3.00223998525),Pbr013690.1(-1.05289178762),Pbr034016.1(-1.17…
ko01212	Fatty acid metabolism	4/660	53/4289	0.972597	0.802855	Pbr009415.2(-1.04746347425),Pbr029451.1(1.39616615662),Pbr039890.1(1.82187351404),Pbr017869.1(1.83598796553)	Pbr009415.2(-1.04746347425),Pbr029451.1(1.39616615662),Pbr039890.1(1.82187351404),Pbr017869.1(1.83598796553)
ko00020	Citrate cycle (TCA cycle)	3/660	46/4289	0.980455	0.802855	Pbr003664.1(1.07469596023),Pbr002533.1(1.35185033373),Pbr014487.1(-1.02006975135)	Pbr003664.1(1.07469596023),Pbr002533.1(1.35185033373),Pbr014487.1(-1.02006975135)
ko03060	Protein export	2/660	41/4289	0.991272	0.802855	Pbr016094.1(-1.18370804618),Pbr007365.1(-1.12342303285)	Pbr016094.1(-1.18370804618),Pbr007365.1(-1.12342303285)
ko03020	RNA polymerase	2/660	46/4289	0.995841	0.802855	Pbr026139.1(-1.11108704717),Pbr011876.1(1.45403741202)	Pbr026139.1(-1.11108704717),Pbr011876.1(1.45403741202)
ko00510	N-Glycan biosynthesis	2/660	47/4289	0.996419	0.802855	Pbr012546.1(-1.10320386661),Pbr015189.1(1.28019865962)	Pbr012546.1(-1.10320386661),Pbr015189.1(1.28019865962)
ko00513	Various types of N-glycan biosynthesis	1/660	34/4289	0.996671	0.802855	Pbr028179.1(1.43680784875)	Pbr028179.1(1.43680784875)
ko03015	mRNA surveillance pathway	10/660	133/4289	0.998147	0.802855	Pbr014829.1(1.11478717076),Pbr025694.1(-1.41055526172),Pbr007338.1(-1.18529901571),Pbr034270.1(-1.05897067353),Pbr019292.1(-1.13976861383),Pbr035001.1(1.78595437086),Pbr034631.1(1.5210941029),Pbr039809.1(1.47516076762),Pbr011221.1(1.7338261256),Pbr031304.1(-1.35872503633)	Pbr014829.1(1.11478717076),Pbr025694.1(-1.41055526172),Pbr007338.1(-1.18529901571),Pbr034270.1(-1.05897067353),Pbr019292.1(-1.13976861383),Pbr035001.1(1.78595437086),Pbr034631.1(1.5210941029),Pbr039809.1(1.47516076762),Pbr011221.1(1.7338261256),Pbr031304.1(-1.35872503633)
ko00970	Aminoacyl-tRNA biosynthesis	2/660	54/4289	0.998756	0.802855	Pbr003184.1(-1.22274711899),Pbr002749.2(-1.01260071063)	Pbr003184.1(-1.22274711899),Pbr002749.2(-1.01260071063)
ko04341	Hedgehog signaling pathway - Fly	1/660	42/4289	0.999137	0.802855	Pbr039991.1(2.59238201933)	Pbr039991.1(2.59238201933)
ko03050	Proteasome	3/660	77/4289	0.999736	0.802855	Pbr037579.1(1.14891182532),Pbr034454.1(1.12115451197),Pbr007517.1(1.32370968501)	Pbr037579.1(1.14891182532),Pbr034454.1(1.12115451197),Pbr007517.1(1.32370968501)
ko00190	Oxidative phosphorylation	5/660	103/4289	0.99982	0.802855	Pbr007211.1(1.59284783809),Pbr000963.1(2.20112534527),Pbr040140.1(1.06970175084),Pbr024324.2(1.11141277906),Pbr014487.1(-1.02006975135)	Pbr007211.1(1.59284783809),Pbr000963.1(2.20112534527),Pbr040140.1(1.06970175084),Pbr024324.2(1.11141277906),Pbr014487.1(-1.02006975135)
ko03008	Ribosome biogenesis in eukaryotes	4/660	98/4289	0.999926	0.802855	Pbr033016.2(-1.0436904924),Pbr035009.1(-1.31949871437),Pbr025685.1(-1.20069661421),Pbr018900.1(-1.2615519268)	Pbr033016.2(-1.0436904924),Pbr035009.1(-1.31949871437),Pbr025685.1(-1.20069661421),Pbr018900.1(-1.2615519268)
ko03040	Spliceosome	14/660	201/4289	0.999933	0.802855	Pbr022429.1(4.26839602061),Pbr015507.1(-1.03375543092),Pbr022430.1(5.91799285786),Pbr023146.5(1.05180528436),Pbr019292.1(-1.13976861383),Pbr020377.1(-1.3087475683),Pbr038878.1(-1.08826033716),Pbr004804.1(-1.28286886478),Pbr022431.1(3.00223998525),Pbr029529.1(1.16176548109),Pbr007374.1(2.80882512123),Pbr004445.1(-1.00135810411),Pbr017125.1(1.30647125973),Pbr007551.1(2.15826705975)	Pbr022429.1(4.26839602061),Pbr015507.1(-1.03375543092),Pbr022430.1(5.91799285786),Pbr023146.5(1.05180528436),Pbr019292.1(-1.13976861383),Pbr020377.1(-1.3087475683),Pbr038878.1(-1.08826033716),Pbr004804.1(-1.28286886478),Pbr022431.1(3.00223998525),Pbr029529.1(1.16176548109),Pbr007374.1(2.80882512123),Pbr004445.1(-1.00135810411),Pbr017125.1(1.30647125973),Pbr007551.1(2.15826705975)
ko03013	RNA transport	13/660	201/4289	0.999976	0.802855	Pbr025694.1(-1.41055526172),Pbr010521.1(2.25616208907),Pbr033681.1(-1.43078190422),Pbr004201.3(-1.06129049252),Pbr023146.5(1.05180528436),Pbr023632.1(1.04615941386),Pbr019292.1(-1.13976861383),Pbr025468.1(1.53482131047),Pbr035001.1(1.78595437086),Pbr039715.1(1.92302909966),Pbr007373.1(-1.16623723195),Pbr033049.1(2.19407312651),Pbr038945.1(-1.05037199545)	Pbr025694.1(-1.41055526172),Pbr010521.1(2.25616208907),Pbr033681.1(-1.43078190422),Pbr004201.3(-1.06129049252),Pbr023146.5(1.05180528436),Pbr023632.1(1.04615941386),Pbr019292.1(-1.13976861383),Pbr025468.1(1.53482131047),Pbr035001.1(1.78595437086),Pbr039715.1(1.92302909966),Pbr007373.1(-1.16623723195),Pbr033049.1(2.19407312651),Pbr038945.1(-1.05037199545)
ko03010	Ribosome	13/660	302/4289	1	0.802855	Pbr037331.1(-1.04995247388),Pbr002899.1(-1.08846673012),Pbr026464.1(-1.01167348374),Pbr033228.1(1.65813401344),Pbr011069.1(1.30721584596),Pbr038605.1(1.07351980201),Pbr040444.1(1.27044298448),Pbr003003.1(1.7538678075),Pbr015380.1(-1.01630990829),Pbr023260.1(-1.02760466872),Pbr034265.1(1.0577218043),Pbr037783.1(-11.0530705042),Pbr032914.1(-3.10782554766)	Pbr037331.1(-1.04995247388),Pbr002899.1(-1.08846673012),Pbr026464.1(-1.01167348374),Pbr033228.1(1.65813401344),Pbr011069.1(1.30721584596),Pbr038605.1(1.07351980201),Pbr040444.1(1.27044298448),Pbr003003.1(1.7538678075),Pbr015380.1(-1.01630990829),Pbr023260.1(-1.02760466872),Pbr034265.1(1.0577218043),Pbr037783.1(-11.0530705042),Pbr032914.1(-3.10782554766)
