# Supplementary material for: Transcriptomic analysis of early fruit development in Chinese white pear (Pyrus bretschneideri Rehd.) and functional identification of PbCCR1 in lignin biosynthesis
Source: BMC Plant Biol. 2019 Oct 11;19:417. doi: 10.1186/s12870-019-2046-x (PMC6788021; doi:10.1186/s12870-019-2046-x)
Supplement: Supplementary file 3 — Additional file 3: Table S3. KEGG pathway classification. [file 12870_2019_2046_MOESM3_ESM.xlsx]

## Sheet: 0_vs_7.sign_pathway_categorie
Group	Subgroup	Sign	Anno
Cellular Processes	Cell growth and death	7	334
Cellular Processes	Cell motility	1	77
Cellular Processes	Cellular community	3	173
Cellular Processes	Transport and catabolism	13	527
Environmental Information Processing	Membrane transport	3	59
Environmental Information Processing	Signal transduction	27	844
Environmental Information Processing	Signaling molecules and interaction	0	15
Genetic Information Processing	Folding sorting and degradation	19	578
Genetic Information Processing	Replication and repair	0	129
Genetic Information Processing	Transcription	15	283
Genetic Information Processing	Translation	26	738
Metabolism	Amino acid metabolism	14	343
Metabolism	Biosynthesis of other secondary metabolites	4	52
Metabolism	Carbohydrate metabolism	20	499
Metabolism	Energy metabolism	6	237
Metabolism	Glycan biosynthesis and metabolism	3	168
Metabolism	Lipid metabolism	25	457
Metabolism	Metabolism of cofactors and vitamins	11	257
Metabolism	Metabolism of other amino acids	12	139
Metabolism	Metabolism of terpenoids and polyketides	5	82
Metabolism	Nucleotide metabolism	20	187
Metabolism	Overview	12	286
Metabolism	Xenobiotics biodegradation and metabolism	10	185

## Sheet: 7_vs_15.sign_pathway_categorie
Group	Subgroup	Sign	Anno
Cellular Processes	Cell growth and death	43	334
Cellular Processes	Cell motility	6	77
Cellular Processes	Cellular community	21	173
Cellular Processes	Transport and catabolism	52	527
Environmental Information Processing	Membrane transport	9	59
Environmental Information Processing	Signal transduction	76	844
Environmental Information Processing	Signaling molecules and interaction	3	15
Genetic Information Processing	Folding sorting and degradation	33	578
Genetic Information Processing	Replication and repair	13	129
Genetic Information Processing	Transcription	17	283
Genetic Information Processing	Translation	15	738
Metabolism	Amino acid metabolism	73	343
Metabolism	Biosynthesis of other secondary metabolites	13	52
Metabolism	Carbohydrate metabolism	81	499
Metabolism	Energy metabolism	29	237
Metabolism	Glycan biosynthesis and metabolism	11	168
Metabolism	Lipid metabolism	70	457
Metabolism	Metabolism of cofactors and vitamins	44	257
Metabolism	Metabolism of other amino acids	27	139
Metabolism	Metabolism of terpenoids and polyketides	15	82
Metabolism	Nucleotide metabolism	31	187
Metabolism	Overview	47	286
Metabolism	Xenobiotics biodegradation and metabolism	25	185

## Sheet: 0_vs_15.sign_pathway_categorie
Group	Subgroup	Sign	Anno
Cellular Processes	Cell growth and death	72	334
Cellular Processes	Cell motility	16	77
Cellular Processes	Cellular community	35	173
Cellular Processes	Transport and catabolism	91	527
Environmental Information Processing	Membrane transport	7	59
Environmental Information Processing	Signal transduction	143	844
Environmental Information Processing	Signaling molecules and interaction	4	15
Genetic Information Processing	Folding sorting and degradation	64	578
Genetic Information Processing	Replication and repair	29	129
Genetic Information Processing	Transcription	19	283
Genetic Information Processing	Translation	39	738
Metabolism	Amino acid metabolism	91	343
Metabolism	Biosynthesis of other secondary metabolites	19	52
Metabolism	Carbohydrate metabolism	122	499
Metabolism	Energy metabolism	42	237
Metabolism	Glycan biosynthesis and metabolism	20	168
Metabolism	Lipid metabolism	77	457
Metabolism	Metabolism of cofactors and vitamins	57	257
Metabolism	Metabolism of other amino acids	44	139
Metabolism	Metabolism of terpenoids and polyketides	20	82
Metabolism	Nucleotide metabolism	43	187
Metabolism	Overview	69	286
Metabolism	Xenobiotics biodegradation and metabolism	32	185
